# Supplementary material for: Amino Acid Starvation-Induced Glutamine Accumulation Enhances Pneumococcal Survival
Source: mSphere. 2023 Apr 5;8(3):e00625-22. doi: 10.1128/msphere.00625-22 (PMC10286718; doi:10.1128/msphere.00625-22)
Supplement: TABLE S1 [file msphere.00625-22-s0005.xlsx]

## Sheet: Procedure
Experimental design
Title	Metabonomics comparison of Streptococcus pneumoniae D39 rpsl and metE mutant in CDM with 1 µg/ml methionine
Summary	Streptococcus pneumoniae metE mutant shows significant growth attenuation under methionine starvation condition, so we want to know the metabolism condition in the metE mutant compared with WT. D39 rpsl and metE mutant were cultured in CDM with 1 µg/ml methionine. At 6 hours, bacteria were collected and treated for metabolomics.
Overall design	Pairwise comparison of Streptococcus pneumoniae D39 rpsL and metE mutant in CDM with 1 µg/ml methionine. It was performed with Non-targeted positive and Non-targeted negative pattern.
Contributor	Chengwang Zhang
Date	2019-10-23
SAMPLES
	Sample 1	Sample 2	Sample 4	Sample 5
Sample name	D39 rpsL 1	D39 rpsL 2	D39 ΔmetE 1	D39 ΔmetE 2
Source name	CDM with 1 µg/ml methionine	CDM with 1 µg/ml methionine	CDM with 1 µg/ml methionine	CDM with 1 µg/ml methionine
Organism	Streptococcus pneumoniae	Streptococcus pneumoniae	Streptococcus pneumoniae	Streptococcus pneumoniae
Tissue/Cell types	Bacteria	Bacteria	Bacteria	Bacteria
Characteristics: strain background	S.pneumonia D39	S.pneumonia D39	S.pneumonia D39	S.pneumonia D39
Characteristics: genotype	D39 rpsL	D39 rpsL	D39 ΔmetE	D39 ΔmetE
PROTOCOLS
Growth protocol	Bacteria were cultured in CDM with 1 µg/ml methionine
Treatment protocol	Bacteria were cultured in CDM with 1 µg/ml methionine
Extract protocol	Collect about 15 OD of bacteria culture, use glass beads to break the bacteria and use 80% methanol for extraction of metabolites. Use Vapor Dryer for sample drying.
Library construction protocol	Commercial library and library built using chemical standards
TECHNIQUE
Technique	Mass spectrometry
Assay	LCMS
Define assay	Mass spectrometry
Scan polarity	Positive
Column Type	HILIC
Scan polarity	Negative
Column Type	Reverse phase
DATA PROCESSING PIPELINE
Raw data Processing Software	Tracefinder (Thermo fisher)
Instrument/Sequencing platform	Orbitrap mass spectrometer

## Sheet: Data
Table S1. Pneumococcal metabolites detected by LC-MS/MS in D39 and metE mutant at 1 µg/ml methionine
Compound Name	WT 1	WT 2	ΔmetE 1	ΔmetE 2	Fold change (ΔmetE/WT)	p value	Classification
Adenosine 3',5'-cyclic monophosphate (cAMP)	235699	241382	33631967	32357074	138.318	0.000378502	Nucleosides, nucleotides, and derivatives
N-Acetylglutamine	154290	55572	7407932	6691747	67.1855	0.00269818	Amino acids, peptides, and derivatives
(RS)-Mevalonic Acid	555889	325513	2.86844e+07	2.28792e+07	58.5018	0.0128867	Lipids and lipid-like molecules
L-Glutamine	1.15946e+08	7.73188e+07	4.82365e+09	3.83981e+09	44.8268	0.0132446	Amino acids, peptides, and derivatives
GDP-L-fucose	8548.5	117548	2.42282e+06	2.12405e+06	36.0586	0.0051356	Nucleosides, nucleotides, and derivatives
Uridine	503329	643575	2.17474e+07	1.55478e+07	32.5182	0.028191	Nucleosides, nucleotides, and derivatives
Trigonelline	4766687	5045117	121988179	124631196	25.135	0.000125927	Others
dTDP	320820	392607	1.06054e+07	7.19744e+06	24.9539	0.0375582	Nucleosides, nucleotides, and derivatives
Pyroglutamic acid	1.12365e+08	7.95203e+07	2.63743e+09	2.08448e+09	24.608	0.0146245	Amino acids, peptides, and derivatives
N-Acetyl-L-lysine	4.17492e+06	2.56448e+06	9.73226e+07	5.49033e+07	22.5874	0.0756062	Amino acids, peptides, and derivatives
Phosphorylcholine	13084278	3041843	188769111	157309176	21.4607	0.00986934	Lipids and lipid-like molecules
Uridine 5'-diphosphoglucose	1.75431e+06	2.14524e+06	4.42638e+07	3.50706e+07	20.3445	0.0145547	Nucleosides, nucleotides, and derivatives
LysoPhosphatidic acid(16:1)	714730	800246	1.5801e+07	1.47092e+07	20.1391	0.00142349	Lipids and lipid-like molecules
Dimethylglycine	4.26188e+07	4.8286e+07	7.63006e+08	4.48461e+08	13.3268	0.0705769	Amino acids, peptides, and derivatives
Alanylglutamic acid	986604	876564	1.24973e+07	1.22246e+07	13.2687	0.000165495	Amino acids, peptides, and derivatives
Uridine 5'-diphospho-N-acetylglucosamine	2.5066e+07	2.52561e+07	3.48098e+08	3.00523e+08	12.8894	0.0062638	Nucleosides, nucleotides, and derivatives
Glutaminylglutamic acid	1.67805e+06	1.54731e+06	2.12208e+07	1.58811e+07	11.5032	0.0239697	Amino acids, peptides, and derivatives
UTP	554375	779215	7.38404e+06	7.6538e+06	11.2762	0.000656015	Nucleosides, nucleotides, and derivatives
Eicosanoyl-ethanolamine	2311614	1988345	19065757	26173538	10.5209	0.0289022	Amines
N'-Formylkynurenine	3738898	4005424	44626169	36606684	10.4893	0.0117125	Amino acids, peptides, and derivatives
Citicoline	3.58197e+07	3.52702e+07	3.93888e+08	2.94949e+08	9.68966	0.024706	Others
Thiamine	5578141	5791136	72463732	37312773	9.65554	0.107424	Nucleosides, nucleotides, and derivatives
Cytidine 5'-diphosphate	729200	1.03637e+06	8.044e+06	8.50419e+06	9.37273	0.00139795	Nucleosides, nucleotides, and derivatives
LysoPhosphatidic acid(16:0)	1.40099e+06	2.03429e+06	1.75537e+07	1.44078e+07	9.30387	0.0124196	Lipids and lipid-like molecules
Xanthosine	126780	203208	2415048	368085	8.43404	0.353758	Nucleosides, nucleotides, and derivatives
N-Acetylhistidine	1.70938e+07	1.13301e+07	1.39986e+08	8.22328e+07	7.81804	0.0791876	Amino acids, peptides, and derivatives
Uridine 5'-diphosphoglucuronic acid	2.98018e+06	3.12822e+06	2.41535e+07	2.26118e+07	7.65591	0.001448	Nucleosides, nucleotides, and derivatives
Glyceric acid	3.92651e+06	3.974e+06	2.94364e+07	2.73544e+07	7.18825	0.00180946	Carbohydrates and carbohydrate conjugates
L-Cystathionine	3.6018e+06	3.81261e+06	2.66384e+07	2.53139e+07	7.00695	0.000905581	Amino acids, peptides, and derivatives
m-Coumaric acid	1.39027e+06	814639	7.67638e+06	6.69984e+06	6.52011	0.00856276	Phenylpropanoids and polyketides
N-Acetylaspartylglutamic acid	1.09965e+06	1.05755e+06	6.55123e+06	6.46373e+06	6.03327	7.99708e-05	Amino acids, peptides, and derivatives
Riboflavin	903504	428607	4747694	3267842	6.01717	0.0500512	Others
Alanyl-alanine	11434072	9949314	77555002	50212002	5.97506	0.0603225	Amino acids, peptides, and derivatives
Lysylvaline	2.79876e+07	2.20414e+07	1.95185e+08	9.32932e+07	5.76622	0.144528	Amino acids, peptides, and derivatives
N-Acetylornithine	2.87261e+07	1.88992e+07	1.7214e+08	1.00068e+08	5.71562	0.0908338	Amino acids, peptides, and derivatives
Mandelic acid	400843	459295	2389503	2453552	5.63056	0.000473635	Benzenoids
NADH	5.62129e+06	3.35499e+06	2.68465e+07	2.29179e+07	5.54399	0.0121393	Nucleosides, nucleotides, and derivatives
S-Ribosyl-homocysteine	960978	766538	5.23721e+06	3.79719e+06	5.22971	0.0373458	Amino acids, peptides, and derivatives
L-Glutamic acid	3.86107e+08	2.93107e+08	1.96922e+09	1.50129e+09	5.1096	0.0279924	Amino acids, peptides, and derivatives
Succinate	1.7701e+07	1.97457e+07	9.08177e+07	9.85868e+07	5.05798	0.00278338	Organic acids and derivatives
Glycerol 2-phosphate	1.54346e+07	1.55365e+07	8.1007e+07	7.46456e+07	5.02574	0.0025937	Carbohydrates and carbohydrate conjugates
N-Acetylleucine	2515638	2485218	12252595	12352832	4.92024	2.85486e-05	Amino acids, peptides, and derivatives
Ophthalmic acid	722457	503276	3.37448e+06	2.64488e+06	4.91083	0.0243381	Amino acids, peptides, and derivatives
Deoxyadenosine monophosphate	1070573	1227401	5720596	5463843	4.86709	0.00114427	Nucleosides, nucleotides, and derivatives
L-Threonine	3.5148e+08	2.81764e+08	1.66343e+09	1.22472e+09	4.56087	0.0366864	Amino acids, peptides, and derivatives
N6-Carbamoyl-DL-Lysine	1.30828e+06	926721	6.4591e+06	3.69626e+06	4.54378	0.104858	Amino acids, peptides, and derivatives
3-Aminopropionaldehyde	12480135	10838424	62674673	41831754	4.48168	0.0603731	Others
1-Aminocyclopropane-1-carboxylate	3.31375e+07	2.57795e+07	1.49919e+08	1.08506e+08	4.38625	0.0416892	Amino acids, peptides, and derivatives
Sphinganine	6.04938e+07	4.99285e+07	2.26749e+08	2.5726e+08	4.38325	0.00738716	Amines
Gamma-glutamyl-Isoleucine/Gamma-glutamyl-Leucine	3.07904e+06	1.7337e+06	1.41737e+07	6.74996e+06	4.34757	0.166262	Amino acids, peptides, and derivatives
Aminoadipic acid	2.39168e+07	2.51925e+07	1.0382e+08	1.08255e+08	4.31841	0.000800934	Amino acids, peptides, and derivatives
Phenylpropionylglycine	1.83178e+06	1.46585e+06	7.40377e+06	6.82645e+06	4.31529	0.00388622	Amino acids, peptides, and derivatives
Alpha-Ketoglutaric acid	9555926	4789924	32539615	23948279	3.93758	0.0502871	Organic acids and derivatives
Valylglutamic acid	2.4021e+07	2.28019e+07	1.02243e+08	7.6536e+07	3.8182	0.0359972	Amino acids, peptides, and derivatives
N-Acetylglutamic acid	1.44296e+07	9.442e+06	4.66769e+07	4.43738e+07	3.81418	0.00662111	Amino acids, peptides, and derivatives
Leucyl-glutamate	6.64935e+06	5.4987e+06	2.64399e+07	1.98335e+07	3.80912	0.036513	Amino acids, peptides, and derivatives
6-Phosphogluconic acid	717226	1260939	3874497	3628481	3.7929	0.0114676	Carbohydrates and carbohydrate conjugates
3-Phosphonoalanine	2.24877e+06	1.10099e+06	7.45601e+06	4.90992e+06	3.69159	0.0840332	Amino acids, peptides, and derivatives
Hydroxybutyric acid	840724	759054	3287665	2483614	3.60755	0.035546	Organic acids and derivatives
Glyceraldehyde 3-phosphate	5.01934e+06	5.92648e+06	1.82193e+07	2.00371e+07	3.49507	0.00548829	Carbohydrates and carbohydrate conjugates
N-Acetyl-L-aspartic acid	2.27244e+08	1.77436e+08	7.13503e+08	6.89031e+08	3.46579	0.00307869	Amino acids, peptides, and derivatives
Cytidine 5'-monophosphate	1.72412e+07	1.4641e+07	4.91204e+07	5.90554e+07	3.39299	0.0176408	Nucleosides, nucleotides, and derivatives
D-Erythrose 4-phosphate	1.4788e+06	1.19217e+06	5.23381e+06	3.82506e+06	3.39161	0.0470991	Carbohydrates and carbohydrate conjugates
N-Carbobenzyloxy-L-alanine	1097379	933489	3436962	3425705	3.37918	0.00115393	Amino acids, peptides, and derivatives
N-Acetylneuraminic acid	9.30772e+06	4.25435e+06	3.1584e+07	1.25367e+07	3.25324	0.261124	Carbohydrates and carbohydrate conjugates
Phosphatidyl glycerol(15:0_16:0)	1.36414e+06	1.79153e+06	6.07474e+06	4.09499e+06	3.22268	0.0742174	Lipids and lipid-like molecules
Glutarate semialdehyde	2993695	2606469	10443088	7230354	3.15588	0.0649217	Lipids and lipid-like molecules
3-Methyl-2-oxobutyrate	2993695	2606469	10471272	7084849	3.13493	0.0725419	Organic acids and derivatives
5-Hydroxyindole thiazolidine carboxylate	9.32011e+06	7.10416e+06	3.08068e+07	2.06161e+07	3.13091	0.0784815	Amino acids, peptides, and derivatives
Glycine	1.55645e+07	1.16401e+07	5.62633e+07	2.71003e+07	3.06432	0.196547	Amino acids, peptides, and derivatives
NAD	3.72984e+07	3.44207e+07	1.19983e+08	9.93608e+07	3.05837	0.0193193	Nucleosides, nucleotides, and derivatives
N-Acetyl-D-tryptophan	1451421	1140042	4263593	3554851	3.017	0.021238	Amino acids, peptides, and derivatives
Lactate	4.06435e+08	3.80859e+08	1.30276e+09	1.0551e+09	2.99489	0.0242213	Organic acids and derivatives
Asymmetric dimethylarginine	708359	965371	3.3909e+06	1.60209e+06	2.98315	0.207661	Amino acids, peptides, and derivatives
Ribose 5-phosphate	3.57157e+06	6.63364e+06	1.60809e+07	1.322e+07	2.87117	0.0449386	Carbohydrates and carbohydrate conjugates
L-Isoleucine	1062063509	779668658	3101570202	2144042989	2.8482	0.0763007	Amino acids, peptides, and derivatives
Guanine	1.81708e+08	1.62505e+08	5.51043e+08	4.26047e+08	2.83862	0.0376858	Nucleosides, nucleotides, and derivatives
L-Histidine	1.56866e+09	9.30394e+08	4.43737e+09	2.6472e+09	2.8349	0.13728	Amino acids, peptides, and derivatives
2-Quinolinecarboxylic acid	1.08828e+06	878619	3.63456e+06	1.9382e+06	2.83327	0.169373	Amino acids, peptides, and derivatives
Indoleacetaldehyde	2982095	2885452	9577398	6962092	2.81881	0.0552054	Indoles and derivatives
Phosphoenol pyruvate	4.29567e+06	5.85883e+06	1.50507e+07	1.31084e+07	2.77307	0.0186398	Carbohydrates and carbohydrate conjugates
Phosphatidyl glycerol(16:0_16:0)	8.05454e+07	6.31849e+07	2.10887e+08	1.85925e+08	2.76081	0.0141281	Lipids and lipid-like molecules
Ornithine	3682020	2689200	10511390	7068057	2.7592	0.0888187	Amino acids, peptides, and derivatives
Biotin	2.93165e+07	2.47017e+07	8.46872e+07	6.361e+07	2.74532	0.0485901	Others
4-Imidazoleacetic acid	7.09686e+06	7.34294e+06	2.08036e+07	1.83013e+07	2.70814	0.0102329	Amino acids, peptides, and derivatives
4-Pyrimidine Methanamine	95571853	75154858	288430104	173309703	2.70456	0.13054	Benzenoids
Sedoheptulose 7-phosphate	1.49475e+07	1.90269e+07	4.68915e+07	4.45228e+07	2.69068	0.00667679	Carbohydrates and carbohydrate conjugates
FAD	2.28892e+06	2.15109e+06	6.2212e+06	5.69504e+06	2.68383	0.00525132	Nucleosides, nucleotides, and derivatives
L-Aspartic Acid	1.38984e+08	1.14313e+08	4.03264e+08	2.69629e+08	2.65654	0.090826	Amino acids, peptides, and derivatives
L-Valine	3.21701e+08	2.71407e+08	8.98131e+08	6.68431e+08	2.64128	0.0536924	Amino acids, peptides, and derivatives
L-Asparagine	1.29079e+08	1.00147e+08	3.45895e+08	2.54881e+08	2.62089	0.0601665	Amino acids, peptides, and derivatives
Fructose 1,6-bisphosphate	1.25761e+07	1.37607e+07	3.21049e+07	3.63828e+07	2.60045	0.0109092	Carbohydrates and carbohydrate conjugates
LysoPhosphatidyl choline(16:0)	1.10328e+06	302361	1.64062e+06	2.00416e+06	2.59297	0.125829	Lipids and lipid-like molecules
4-Hydroxyindole	4924755	4763051	15584686	9449691	2.58411	0.12956	Indoles and derivatives
L-Leucine	1158996552	836699020	3062583728	2065695484	2.56967	0.0960175	Amino acids, peptides, and derivatives
Thymidine	1.05917e+07	1.05126e+07	2.79312e+07	2.56975e+07	2.54112	0.00468917	Nucleosides, nucleotides, and derivatives
D-Glucose-6-phosphate	5.66421e+07	7.67292e+07	1.87323e+08	1.50489e+08	2.53286	0.0396283	Carbohydrates and carbohydrate conjugates
Deoxyribose 1-phosphate	5.83797e+06	4.71976e+06	1.21712e+07	1.45478e+07	2.53076	0.0254098	Carbohydrates and carbohydrate conjugates
Guanosine	810795	1.24608e+06	2.81356e+06	2.37607e+06	2.52306	0.0366861	Nucleosides, nucleotides, and derivatives
Sphingosine	8.5398e+06	7.01596e+06	2.53834e+07	1.3716e+07	2.5135	0.18338	Amines
Adenosine	8.38014e+07	6.50354e+07	2.05491e+08	1.68133e+08	2.51029	0.0328919	Nucleosides, nucleotides, and derivatives
5-Aminopentanoate	1.81678e+08	1.54673e+08	4.5728e+08	3.79025e+08	2.48641	0.0263392	Amino acids, peptides, and derivatives
Nicotinamide ribose	677442	829228	2.09945e+06	1.63439e+06	2.47821	0.0450134	Carbohydrates and carbohydrate conjugates
L-Kynurenine	1.54923e+06	1.16731e+06	3.94166e+06	2.72309e+06	2.4534	0.0906192	Amino acids, peptides, and derivatives
Pyridoxine	2.96746e+07	2.34044e+07	7.0309e+07	5.85866e+07	2.42838	0.0293964	Pyridines and derivatives
Phosphatidyl glycerol(12:0_12:0)	982068	1.21586e+06	3.0599e+06	2.25236e+06	2.41694	0.0657648	Lipids and lipid-like molecules
Picolinic acid	4.47375e+08	3.64279e+08	1.17582e+09	7.58934e+08	2.38371	0.118356	Pyridines and derivatives
1-Methyladenosine	1.58962e+07	9.0196e+06	3.28537e+07	2.56488e+07	2.34801	0.0778112	Nucleosides, nucleotides, and derivatives
L-Tyrosine	4.64313e+07	3.53667e+07	1.0892e+08	7.83966e+07	2.28999	0.0830487	Amino acids, peptides, and derivatives
Tryptamine	2.11249e+06	1.45915e+06	4.30279e+06	3.87323e+06	2.28915	0.0276476	Indoles and derivatives
Indole	2.7263e+06	2.29354e+06	6.22021e+06	5.07967e+06	2.25104	0.0357227	Indoles and derivatives
Imidazole-4-acetaldehyde	5.27464e+07	4.94636e+07	1.25617e+08	1.00758e+08	2.2148	0.038444	Amino acids, peptides, and derivatives
L-Arginine	1.54202e+09	1.07449e+09	3.50142e+09	2.27964e+09	2.20946	0.136702	Amino acids, peptides, and derivatives
L-Acetylcarnitine	1766493	1335647	3497151	3348809	2.20685	0.0144926	Lipids and lipid-like molecules
Gluconic acid	9.05899e+06	6.49885e+06	1.73726e+07	1.68008e+07	2.19654	0.0192847	Carbohydrates and carbohydrate conjugates
L-Cystine	2.21301e+08	1.4996e+08	5.15637e+08	2.98921e+08	2.19403	0.191493	Amino acids, peptides, and derivatives
Leucyl-aspartate	4.69145e+06	5.46862e+06	1.06919e+07	1.15907e+07	2.19315	0.00947075	Amino acids, peptides, and derivatives
Noradrenaline	6.97236e+08	4.86662e+08	1.53342e+09	1.02024e+09	2.157	0.132236	Benzenoids
L-Phenylalanine	1.2341e+09	8.96097e+08	2.67605e+09	1.90143e+09	2.14886	0.101437	Amino acids, peptides, and derivatives
Ketoleucine	1.54955e+07	1.69116e+07	3.5706e+07	3.3409e+07	2.13271	0.00536018	Amino acids, peptides, and derivatives
N-Acetyl-5-hydroxytryptamine	1.58524e+08	1.43613e+08	3.30031e+08	3.10841e+08	2.12113	0.00510776	Indoles and derivatives
L-Serine	1.36517e+08	1.01874e+08	3.09272e+08	1.88338e+08	2.08737	0.175503	Amino acids, peptides, and derivatives
5-Hydroxy-L-tryptophan	6.02485e+06	5.01254e+06	1.28854e+07	1.00724e+07	2.08	0.0575246	Indoles and derivatives
L-Proline	1.09796e+09	8.75228e+08	2.36256e+09	1.69342e+09	2.05555	0.0980729	Amino acids, peptides, and derivatives
L-Pipecolic acid	166007544	116656142	341158570	220000499	1.98525	0.167052	Amino acids, peptides, and derivatives
L-Lysine	6.36423e+08	4.56149e+08	1.30629e+09	8.25127e+08	1.95082	0.18057	Amino acids, peptides, and derivatives
3-Methyglutaric acid	3194161	1993289	6414857	3656134	1.94141	0.246043	Amino acids, peptides, and derivatives
Uridine 5'-diphosphate	1.40018e+07	1.46511e+07	2.71746e+07	2.81463e+07	1.93073	0.00191492	Nucleosides, nucleotides, and derivatives
Methylimidazoleacetic acid	7720301	7913935	16211760	13893745	1.92561	0.0248768	Amino acids, peptides, and derivatives
L-Histidine trimethylbetaine	5560614	4642152	11052138	8454661	1.91191	0.077614	Amino acids, peptides, and derivatives
Betaine	54376856	70956759	93073367	146498922	1.91148	0.17788	Amino acids, peptides, and derivatives
Hypoxanthine	1.4649e+09	1.35277e+09	3.04206e+09	2.31121e+09	1.89989	0.0755262	Nucleosides, nucleotides, and derivatives
3-Hydroxy-3-methylglutarate	6.23382e+07	5.71527e+07	1.27926e+08	9.90023e+07	1.89912	0.0673368	Lipids and lipid-like molecules
N1-Acetylspermidine	2.31759e+08	2.38177e+08	4.80253e+08	4.02356e+08	1.87814	0.0340513	Amines
Pantothenic acid	1.10053e+09	9.46448e+08	2.22302e+09	1.61585e+09	1.87538	0.103569	Others
L-Tryptophan	6.90393e+08	4.83697e+08	1.24565e+09	9.47822e+08	1.86823	0.106627	Indoles and derivatives
L-Alanine	3.50413e+08	3.07984e+08	7.29895e+08	4.9966e+08	1.8675	0.134845	Amino acids, peptides, and derivatives
N-Acetylglycine	4.70583e+06	3.70403e+06	8.52877e+06	7.17213e+06	1.86696	0.0495579	Amino acids, peptides, and derivatives
Succinate semialdehyde	5.22481e+07	4.70435e+07	9.85944e+07	8.64538e+07	1.86368	0.0229135	Lipids and lipid-like molecules
4-Hydroxy-D-proline	1.19293e+07	8.73991e+06	1.77448e+07	2.06502e+07	1.85759	0.0544481	Amino acids, peptides, and derivatives
Indoleacrylic acid	2.9281e+08	2.05458e+08	5.27495e+08	3.94213e+08	1.84982	0.11724	Indoles and derivatives
Phosphatidyl glycerol(16:0_12:1)	3.18045e+07	3.37355e+07	5.87808e+07	6.0594e+07	1.8214	0.00241227	Lipids and lipid-like molecules
Oleamide	4.8644e+06	3.61536e+06	7.54178e+06	7.81445e+06	1.81093	0.0328707	Lipids and lipid-like molecules
Epinephrine	5.60266e+06	4.22219e+06	9.84547e+06	7.66936e+06	1.78271	0.0963476	Benzenoids
Uridine 5'-monophosphate	4.41617e+07	4.23821e+07	6.83045e+07	8.31041e+07	1.7495	0.048964	Nucleosides, nucleotides, and derivatives
Imidazoleacetic acid	9301061	10191024	18777245	15234690	1.74491	0.0578466	Others
Ethylmalonic acid	9.48529e+06	7.55017e+06	1.6199e+07	1.33993e+07	1.73745	0.0661879	Lipids and lipid-like molecules
Oxypurinol	4.066e+06	2.57157e+06	6.87285e+06	4.51593e+06	1.71581	0.230777	Nucleosides, nucleotides, and derivatives
dTMP	1.87585e+07	2.01603e+07	3.01657e+07	3.5872e+07	1.69681	0.0438802	Nucleosides, nucleotides, and derivatives
Homovanillic acid	2.57698e+07	2.25073e+07	4.41165e+07	3.76968e+07	1.69	0.0431463	Benzenoids
Deoxyinosine	630347	912418	1291340	1302167	1.68108	0.0651929	Nucleosides, nucleotides, and derivatives
Glucosamine	2.81642e+07	1.29065e+07	3.73418e+07	3.12352e+07	1.66973	0.236162	Carbohydrates and carbohydrate conjugates
4-Aminobutanoate	5.53664e+06	5.89428e+06	9.74772e+06	9.13888e+06	1.65224	0.00885078	Amino acids, peptides, and derivatives
Indolelactic acid	8.34083e+06	8.00896e+06	1.5053e+07	1.14805e+07	1.62286	0.104949	Indoles and derivatives
5-Methylcytosine	3.12826e+07	3.91049e+07	6.44658e+07	4.82371e+07	1.60118	0.143299	Nucleosides, nucleotides, and derivatives
3-Ketosphingosine	6.21419e+06	4.8694e+06	9.52768e+06	7.95676e+06	1.57751	0.0904379	Amines
N-Amidino-L-aspartate	4.64669e+06	3.45587e+06	6.97705e+06	5.78342e+06	1.57487	0.109855	Amino acids, peptides, and derivatives
Linoleoyl-ethanolamide	1.00768e+06	880109	1.08597e+06	1.87963e+06	1.57093	0.311978	Amines
O-Succinyl-L-homoserine	4.77651e+06	3.30492e+06	6.42571e+06	6.17329e+06	1.55901	0.0940736	Amino acids, peptides, and derivatives
Inosine	1.03704e+07	1.31834e+07	2.09796e+07	1.56689e+07	1.55595	0.16119	Nucleosides, nucleotides, and derivatives
Butyric acid	1.64743e+07	1.90507e+07	2.57807e+07	2.94514e+07	1.55474	0.0480801	Lipids and lipid-like molecules
Agmatine	3.0881e+06	3.009e+06	4.0286e+06	5.38958e+06	1.5447	0.135165	Others
Phosphatidyl glycerol(16:1_16:1)	1.55187e+08	1.52141e+08	2.10798e+08	2.61874e+08	1.53801	0.0838879	Lipids and lipid-like molecules
Pyridoxamine	1.07976e+07	1.00808e+07	1.75552e+07	1.44165e+07	1.53133	0.0748887	Pyridines and derivatives
3-Ureidopropionate	4.89449e+06	4.87655e+06	7.6244e+06	7.13152e+06	1.51017	0.00964789	Organic acids and derivatives
Phosphatidyl glycerol(19:1_19:1)	1.18669e+06	824743	1.26659e+06	1.72469e+06	1.48714	0.235288	Lipids and lipid-like molecules
N-Methyl-L-glutamate	2.13219e+07	2.67121e+07	3.84679e+07	3.21559e+07	1.47029	0.112649	Lipids and lipid-like molecules
Glycerate 2-phosphate	6.53069e+06	7.58514e+06	1.00928e+07	1.06165e+07	1.4671	0.0304352	Carbohydrates and carbohydrate conjugates
N-Acetyl-alpha-D-glucosamine 1-phosphate	6.85798e+06	6.48422e+06	9.7836e+06	9.66896e+06	1.45797	0.0040685	Carbohydrates and carbohydrate conjugates
Creatine	1255121	1846710	3057248	1451753	1.45366	0.497289	Amino acids, peptides, and derivatives
Sarcosine	4.18692e+07	4.44389e+07	6.46472e+07	5.9125e+07	1.43407	0.0254275	Amino acids, peptides, and derivatives
Phytosphingosine	5.17391e+08	4.61673e+08	7.17705e+08	6.84362e+08	1.43205	0.022762	Amines
5-Methoxytryptophol	1.96678e+06	2.61011e+06	3.64881e+06	2.89573e+06	1.42991	0.185336	Indoles and derivatives
Sulfate	285523325	294256482	415081908	407069042	1.41804	0.00238276	Others
Azelaic acid	1.00385e+07	9.82877e+06	1.30312e+07	1.50893e+07	1.41542	0.0574669	Lipids and lipid-like molecules
Diaminohexanoate	7.50161e+06	7.8492e+06	1.0975e+07	1.07043e+07	1.41225	0.00481138	Amino acids, peptides, and derivatives
Phosphatidyl glycerol(16:0_14:0)	1.36122e+08	1.29621e+08	1.89219e+08	1.79686e+08	1.3882	0.0122811	Lipids and lipid-like molecules
Heptadecanoic acid	7.80859e+07	7.96491e+07	1.24855e+08	9.31924e+07	1.38237	0.197441	Lipids and lipid-like molecules
Oleoyl-ethanolamide	4.97271e+06	4.16529e+06	6.55866e+06	6.07222e+06	1.38224	0.0657312	Amines
Pentadecanoic acid	5.81727e+07	5.89071e+07	9.08566e+07	6.77087e+07	1.35434	0.215126	Lipids and lipid-like molecules
Phosphatidyl glycerol(16:0_14:1)	8.92817e+07	9.30934e+07	1.12845e+08	1.33358e+08	1.34998	0.0923023	Lipids and lipid-like molecules
Phosphatidyl glycerol(16:0_18:3)	9.61428e+07	9.98004e+07	1.13904e+08	1.47595e+08	1.33456	0.192729	Lipids and lipid-like molecules
N-Acetyl-L-tyrosine ethyl ester	2.55306e+06	1.48734e+06	3.09271e+06	2.27429e+06	1.32833	0.427585	Amino acids, peptides, and derivatives
Benzylideneacetone	1.3889e+06	746858	1.07625e+06	1.75458e+06	1.32545	0.534314	Benzenoids
Trans-Anethole	8.63513e+06	8.99349e+06	1.02936e+07	1.30584e+07	1.32466	0.176491	Benzenoids
Deoxyadenosine	15057646	7205584	22923542	6419180	1.31799	0.735836	Nucleosides, nucleotides, and derivatives
Arabinose	3450028	3408242	4664240	4305874	1.30793	0.0279686	Carbohydrates and carbohydrate conjugates
4-Methoxyphenylacetic acid	1.37851e+07	1.22076e+07	1.89444e+07	1.47423e+07	1.296	0.228638	Benzenoids
Tridecylic acid	1.24303e+07	1.20909e+07	1.73102e+07	1.44533e+07	1.29535	0.128162	Lipids and lipid-like molecules
L-Erythrulose	1.28939e+07	1.17317e+07	1.68909e+07	1.46347e+07	1.28019	0.112848	Carbohydrates and carbohydrate conjugates
4-Guanidinobutanoic acid	1.54537e+07	1.41712e+07	2.29715e+07	1.49261e+07	1.27925	0.416756	Amino acids, peptides, and derivatives
Phosphatidyl glycerol(18:2_18:2)	1.55115e+07	1.55262e+07	1.59061e+07	2.36324e+07	1.27389	0.385959	Lipids and lipid-like molecules
L-Carnitine	2.08305e+06	1.33937e+06	2.03437e+06	2.293e+06	1.26442	0.369315	Others
Pyruvic acid	1.85749e+07	1.37418e+07	2.25647e+07	1.80847e+07	1.25784	0.333474	Organic acids and derivatives
Glutathione	1.58941e+06	1.43537e+06	2.41535e+06	1.35427e+06	1.24625	0.559107	Amino acids, peptides, and derivatives
Phosphatidyl glycerol(16:0_18:2)	9.14624e+08	9.52852e+08	9.48379e+08	1.35693e+09	1.23445	0.397708	Lipids and lipid-like molecules
D-1-Piperideine-2-carboxylic acid	2.25839e+07	2.14629e+07	3.41101e+07	2.02343e+07	1.23379	0.536516	Pyridines and derivatives
Caproic acid	1.92649e+07	1.93176e+07	2.276e+07	2.43928e+07	1.22213	0.0344678	Lipids and lipid-like molecules
Phosphatidyl glycerol(18:1_18:2)	1.33672e+08	1.39764e+08	1.31142e+08	2.01696e+08	1.21724	0.489855	Lipids and lipid-like molecules
Pelargonic acid	4.70134e+07	5.04883e+07	5.74481e+07	6.01442e+07	1.20605	0.0447326	Lipids and lipid-like molecules
Hydroxybenzaldehyde	3847867	3970580	4654662	4728800	1.20017	0.00828807	Others
Undecanoic acid	7.64374e+06	8.29037e+06	9.30593e+06	9.80245e+06	1.19921	0.0600808	Lipids and lipid-like molecules
(S)-2-Methylbutanoic acid	27384662	26117841	31131023	32727789	1.19357	0.0366209	Lipids and lipid-like molecules
Capric acid	1.68332e+07	1.69276e+07	1.98067e+07	2.03571e+07	1.18966	0.00752112	Lipids and lipid-like molecules
Palmitic acid	4.82943e+09	5.14149e+09	6.00416e+09	5.83027e+09	1.18689	0.0348411	Lipids and lipid-like molecules
Heptanoic acid	8.37015e+06	8.58193e+06	9.93926e+06	1.01161e+07	1.18306	0.00781069	Lipids and lipid-like molecules
Choline	3.75431e+09	3.06623e+09	4.49368e+09	3.56365e+09	1.18133	0.396974	Others
Maleic acid	6056639	5927115	7736779	6363023	1.17658	0.264872	Organic acids and derivatives
D-(+)-Glucose	7.12441e+07	6.42441e+07	8.69265e+07	7.15175e+07	1.16943	0.307808	Carbohydrates and carbohydrate conjugates
Arachidic acid	4.74304e+06	6.5448e+06	7.05733e+06	6.11405e+06	1.16686	0.452145	Lipids and lipid-like molecules
D-Gluconate	2.36245e+06	1.92318e+06	2.81586e+06	2.1405e+06	1.15651	0.492689	Carbohydrates and carbohydrate conjugates
Phosphatidyl glycerol(16:0_16:1)	7.8631e+08	7.50717e+08	7.77603e+08	9.81593e+08	1.14454	0.395594	Lipids and lipid-like molecules
Phosphatidyl glycerol(16:0_12:0)	3.08901e+07	3.0479e+07	3.56435e+07	3.42323e+07	1.13861	0.0285824	Lipids and lipid-like molecules
Stearic acid	2.47659e+09	2.63324e+09	2.91935e+09	2.80484e+09	1.12023	0.0869439	Lipids and lipid-like molecules
Glycylproline	8.64572e+06	7.00074e+06	9.99144e+06	7.50046e+06	1.11795	0.599457	Amino acids, peptides, and derivatives
Adipic acid	4.76025e+06	4.53375e+06	6.07817e+06	4.28018e+06	1.11452	0.616459	Lipids and lipid-like molecules
Deoxycytidine	6.34164e+06	5.35423e+06	8.11584e+06	4.8262e+06	1.10655	0.751492	Nucleosides, nucleotides, and derivatives
Phosphatidyl glycerol(19:1_16:0)	1.5746e+06	2.99929e+06	2.60509e+06	2.42007e+06	1.09866	0.783169	Lipids and lipid-like molecules
Phosphatidyl glycerol(16:0_18:1)	1.11966e+09	9.38797e+08	1.01317e+09	1.23604e+09	1.09267	0.574677	Lipids and lipid-like molecules
Phenylacetic acid	1747802	1585474	1718718	1867945	1.07602	0.36937	Benzenoids
Palmitic amide	9.35871e+06	9.02656e+06	8.84734e+06	1.08251e+07	1.07001	0.586723	Lipids and lipid-like molecules
Histamine	9335324	9222954	11138212	8194389	1.04172	0.817272	Amines
Adenosine 5'-monophosphate	1.15065e+07	1.08342e+07	1.2347e+07	1.04792e+07	1.02173	0.829591	Nucleosides, nucleotides, and derivatives
D-Glucuronic acid	2.17747e+06	2.21811e+06	2.13829e+06	2.34277e+06	1.01944	0.721573	Carbohydrates and carbohydrate conjugates
Diethanolamine	4.07206e+07	3.96535e+07	3.82135e+07	4.34872e+07	1.01651	0.828252	Amines
Alpha-Tocopherol	9.84892e+08	9.35682e+08	9.73467e+08	9.68865e+08	1.01133	0.702776	Lipids and lipid-like molecules
Eicosapentaenoic acid	1525007	1799048	1949106	1398132	1.00697	0.97337	Lipids and lipid-like molecules
Fatty acid(22:1)	7.05126e+06	8.02459e+06	7.37722e+06	7.76338e+06	1.0043	0.956315	Lipids and lipid-like molecules
(S)-1-Pyrroline-5-carboxylate	2.36528e+07	8.95278e+06	1.82301e+07	1.42878e+07	0.997309	0.995923	Amino acids, peptides, and derivatives
Phosphatidyl glycerol(16:0_17:1)	7.36918e+06	1.39087e+07	9.73864e+06	1.1262e+07	0.986969	0.970814	Lipids and lipid-like molecules
LysoPhosphatidyl choline(14:0)	2.84735e+07	2.66319e+07	2.62718e+07	2.80522e+07	0.98582	0.789137	Lipids and lipid-like molecules
Phosphoric acid	1.24215e+08	1.28955e+08	1.23122e+08	1.26077e+08	0.984317	0.550924	Others
Fumarate	7947002	10242415	9485934	8265955	0.975946	0.881818	Organic acids and derivatives
Myristic acid	2.87845e+08	2.89435e+08	3.07703e+08	2.46614e+08	0.960222	0.743204	Lipids and lipid-like molecules
Docosenamide	3.23467e+07	3.63896e+07	2.88727e+07	3.66248e+07	0.952879	0.746597	Lipids and lipid-like molecules
Cytosine	1.96787e+07	2.06153e+07	1.87391e+07	1.94933e+07	0.948836	0.228597	Nucleosides, nucleotides, and derivatives
Citrate	2.46615e+06	2.66752e+06	2.29783e+06	2.52499e+06	0.939448	0.413506	Organic acids and derivatives
Phosphatidyl glycerol(17:1_14:0)	2.35374e+06	5.8461e+06	4.26366e+06	3.4243e+06	0.937572	0.899733	Lipids and lipid-like molecules
S-Adenosylmethionine	473420	192862	540574	61151	0.903109	0.918097	Nucleosides, nucleotides, and derivatives
Lauric acid	5.47626e+07	6.11878e+07	5.18601e+07	5.05107e+07	0.882885	0.174509	Lipids and lipid-like molecules
Fatty acid(17:1)	2.04973e+07	3.00522e+07	3.08742e+07	1.3718e+07	0.882149	0.790261	Lipids and lipid-like molecules
Valproic acid	2.27968e+07	2.27071e+07	1.9266e+07	2.08083e+07	0.880679	0.0722875	Lipids and lipid-like molecules
Phosphatidyl glycerol(17:1_16:1)	3.27551e+06	8.08221e+06	4.51519e+06	5.40023e+06	0.873011	0.795733	Lipids and lipid-like molecules
7-Methylguanine	1.54861e+06	1.14725e+06	1.49497e+06	851110	0.870253	0.690065	Nucleosides, nucleotides, and derivatives
Melamine	2.2474e+06	2.03598e+06	1.76464e+06	1.78353e+06	0.828358	0.0741993	Others
Phosphatidyl glycerol(17:1_18:2)	749402	2.17378e+06	918621	1.4388e+06	0.806454	0.744905	Lipids and lipid-like molecules
Benzylamine	9.55907e+06	1.14837e+07	9.96887e+06	6.96537e+06	0.804754	0.36852	Benzenoids
Citraconic acid	4214315	4214346	3200554	3514514	0.796695	0.0319677	Lipids and lipid-like molecules
Malonate	28935497	31718391	24412143	23880304	0.796197	0.0487256	Organic acids and derivatives
16-Hydroxypalmitic acid	2.39428e+07	2.40375e+07	2.14755e+07	1.60002e+07	0.781065	0.195096	Lipids and lipid-like molecules
Dimethylbenzimidazole	2808425	2588416	753900	3249555	0.741815	0.634015	Others
Threonic acid	2.18381e+07	2.0899e+07	1.55791e+07	1.57881e+07	0.733958	0.00708447	Carbohydrates and carbohydrate conjugates
9,10-Epoxyoctadecenoic acid	6.01684e+06	6.41343e+06	4.40873e+06	4.53079e+06	0.719174	0.0138374	Lipids and lipid-like molecules
Phosphatidyl glycerol(17:1_18:1)	4.3279e+06	1.01561e+07	4.45054e+06	5.93767e+06	0.717219	0.566174	Lipids and lipid-like molecules
LysoPhosphatidyl glycerol(16:1)	1.06978e+08	1.06445e+08	6.22156e+07	8.67535e+07	0.697999	0.119552	Lipids and lipid-like molecules
Fatty acid(20:2)	6.86147e+06	7.47505e+06	6.30275e+06	3.69622e+06	0.697447	0.2467	Lipids and lipid-like molecules
Sulfoacetate	8.93604e+06	8.83029e+06	5.86327e+06	6.3863e+06	0.689482	0.00922654	Organic acids and derivatives
Eicosanoic acid	1.94457e+07	1.70265e+07	1.45925e+07	9.54673e+06	0.661853	0.158363	Lipids and lipid-like molecules
Malic acid	1.5791e+07	1.322e+07	9.97834e+06	8.97492e+06	0.653314	0.0677367	Organic acids and derivatives
LysoPhosphatidyl glycerol(17:0)	447725	669693	359533	365773	0.649091	0.219465	Lipids and lipid-like molecules
Phosphatidyl glycerol(17:1_14:1)	703512	2.46401e+06	1.1042e+06	926002	0.640945	0.586245	Lipids and lipid-like molecules
LysoPhosphatidyl glycerol(12:0)	6.80465e+06	6.51548e+06	3.7615e+06	4.72222e+06	0.63691	0.0404416	Lipids and lipid-like molecules
Guanidineacetic acid	1.41538e+06	1.6333e+06	952651	966285	0.629432	0.035381	Amino acids, peptides, and derivatives
L-Erythro-4-hydroxyglutamate	5.69144e+06	3.4085e+06	3.15482e+06	2.51054e+06	0.622571	0.284621	Amino acids, peptides, and derivatives
Pterin	5.69144e+06	3.4085e+06	3.15482e+06	2.51054e+06	0.622571	0.284621	Others
LysoPhosphatidyl glycerol(14:0)	1.93639e+07	1.84373e+07	1.05652e+07	1.26802e+07	0.614939	0.0242531	Lipids and lipid-like molecules
Alpha-Linolenic acid	1.96027e+07	2.02607e+07	1.29154e+07	1.12891e+07	0.607186	0.0123204	Lipids and lipid-like molecules
Myristoleic acid	36136985	41236722	24188399	22681086	0.605755	0.0290725	Lipids and lipid-like molecules
Lumichrome	4.65907e+06	4.82351e+06	2.81082e+06	2.63223e+06	0.574004	0.00359231	Others
Ricinoleic acid	4.59037e+07	5.24954e+07	2.20586e+07	3.41366e+07	0.571094	0.0918808	Lipids and lipid-like molecules
3-Sulfino-L-alanine	2.16119e+06	1.782e+06	1.13067e+06	1.11925e+06	0.570583	0.046707	Amino acids, peptides, and derivatives
Ribothymidine	2392226	2399852	1345006	1389092	0.570545	0.000472298	Nucleosides, nucleotides, and derivatives
Fucose 1-phosphate	2.10876e+07	1.984e+07	7.59893e+06	1.39782e+07	0.527201	0.096741	Carbohydrates and carbohydrate conjugates
LysoPhosphatidyl glycerol(18:0)	1.77456e+07	1.58153e+07	8.29081e+06	9.38948e+06	0.526811	0.0190047	Lipids and lipid-like molecules
LysoPhosphatidyl glycerol(16:0)	1.44724e+08	1.31349e+08	6.53483e+07	8.00251e+07	0.526576	0.0223119	Lipids and lipid-like molecules
LysoPhosphatidyl glycerol(18:1)	2.32288e+08	2.36879e+08	9.69731e+07	1.4319e+08	0.511893	0.0387572	Lipids and lipid-like molecules
LysoPhosphatidyl glycerol(18:2)	3.38329e+07	3.28772e+07	1.35631e+07	1.9758e+07	0.499492	0.033484	Lipids and lipid-like molecules
Phenaceturic acid	5.02597e+06	6.33881e+06	2.5979e+06	2.97634e+06	0.490484	0.0514181	Amino acids, peptides, and derivatives
Adenosine diphosphate ribose	5.24984e+06	6.54385e+06	2.35587e+06	2.37291e+06	0.400958	0.0319536	Nucleosides, nucleotides, and derivatives
Ascorbic acid	1.20234e+07	2.74761e+06	2.91671e+06	2.64344e+06	0.376422	0.42552	Others
4-Ethylphenol	3.44093e+06	3.27745e+06	1.19101e+06	1.12553e+06	0.344806	0.00159675	Benzenoids
Urocanic acid	34905633	2947854	6549461	6353248	0.340859	0.516699	Others
2-Keto-6-aminocaproate	3664829	3741211	844444	1537148	0.321574	0.0187004	Organic acids and derivatives
4-Hydroxybenzyl alcohol	7.7301e+06	7.4715e+06	2.29958e+06	2.39766e+06	0.308997	0.000692527	Benzenoids
Palmitoleic acid	1.75335e+09	1.76513e+09	5.34254e+08	5.44028e+08	0.306462	3.9334e-05	Lipids and lipid-like molecules
Pyridoxal	8188523	6483796	1615101	2766901	0.298658	0.0377253	Pyridines and derivatives
Niacinamide	4.09474e+09	4.04982e+09	1.15899e+09	1.23474e+09	0.293905	0.000234451	Pyridines and derivatives
Linoleic acid	3.73957e+08	3.73039e+08	1.10391e+08	1.08559e+08	0.293107	1.50537e-05	Lipids and lipid-like molecules
Deoxyuridine	1.15904e+08	1.1407e+08	3.24192e+07	3.43616e+07	0.290385	0.000267899	Nucleosides, nucleotides, and derivatives
2-Hydroxyglutarate	2.06532e+07	1.457e+07	5.10691e+06	4.71196e+06	0.278761	0.0530409	Organic acids and derivatives
Galacturonic acid	2.17747e+06	2.21811e+06	596218	616360	0.275863	0.000203003	Carbohydrates and carbohydrate conjugates
Uracil	25594302	23771495	6695790	5901954	0.255192	0.00291115	Nucleosides, nucleotides, and derivatives
LysoPhosphatidyl glycerol(17:1)	785852	3.01085e+06	459085	505076	0.253947	0.331038	Lipids and lipid-like molecules
Caproylcholine	64157570	39636362	11729428	10963027	0.21863	0.0805981	Others
N-Formylmethionine	2.51657e+07	2.17301e+07	4.08773e+06	4.85837e+06	0.190765	0.0084984	Amino acids, peptides, and derivatives
Oleic acid	4.29485e+09	4.5147e+09	8.19141e+08	7.25042e+08	0.175285	0.0010816	Lipids and lipid-like molecules
Suberylglycine	3464372	3518542	476177	451697	0.132878	9.63669e-05	Amino acids, peptides, and derivatives
Adenine	1.02018e+09	9.66917e+08	1.41119e+08	1.18151e+08	0.130477	0.00112499	Nucleosides, nucleotides, and derivatives
N6,N6,N6-Trimethyl-L-lysine	14003104	9508842	1128597	1125144	0.0958551	0.041906	Amino acids, peptides, and derivatives
Xanthosine 5'-monophosphate	3.68942e+06	2.20231e+06	401443	161476	0.0955438	0.0714499	Nucleosides, nucleotides, and derivatives
L-Methionine	34002065	34133534	992207	1110205	0.0308563	7.15701e-06	Amino acids, peptides, and derivatives
Glutamylmethionine	29139462	24186187	586531	351438	0.0175895	0.00884126	Amino acids, peptides, and derivatives
N-Acetyl-DL-methionine	2012137	1949488	17097	38358	0.013998	0.000286735	Amino acids, peptides, and derivatives
5'-Methylthioadenosine	3.78592e+08	3.2248e+08	4.59478e+06	3.33585e+06	0.0113122	0.00649299	Nucleosides, nucleotides, and derivatives
5,6-Dihydrouracil	5207250	5149952	72065	8548.5	0.00778333	6.9281e-05	Nucleosides, nucleotides, and derivatives
