# Supplementary material for: Amino Acid Starvation-Induced Glutamine Accumulation Enhances Pneumococcal Survival
Source: mSphere. 2023 Apr 5;8(3):e00625-22. doi: 10.1128/msphere.00625-22 (PMC10286718; doi:10.1128/msphere.00625-22)
Supplement: TABLE S2 [file msphere.00625-22-s0006.xlsx]

## Sheet: Procedure
Experimental design
Title	Metabonomics comparison of Streptococcus pneumoniae D39 rpsl and metR mutant in CDM with 1 µg/ml methionine
Summary	Streptococcus pneumoniae metR mutant shows significant growth attenuation under methionine starvation condition, so we want to know the metabolism condition in the metR mutant compared with WT. D39 rpsl and metR mutant were cultured in CDM with 1 µg/ml methionine. At 6 hours, bacteria were collected and treated for metabolomics.
Overall design	Pairwise comparison of Streptococcus pneumoniae D39 rpsL and metR mutant in CDM with 1 µg/ml methionine. It was performed with Non-targeted positive and Non-targeted negative pattern.
Contributor	Chengwang Zhang
Date	2019-10-23
SAMPLES
	Sample 1	Sample 2	Sample 4	Sample 5
Sample name	D39 rpsL 1	D39 rpsL 2	D39 ΔmetR 1	D39 ΔmetR 2
Source name	CDM with 1 µg/ml methionine	CDM with 1 µg/ml methionine	CDM with 1 µg/ml methionine	CDM with 1 µg/ml methionine
Organism	Streptococcus pneumoniae	Streptococcus pneumoniae	Streptococcus pneumoniae	Streptococcus pneumoniae
Tissue/Cell types	Bacteria	Bacteria	Bacteria	Bacteria
Characteristics: strain background	S.pneumonia D39	S.pneumonia D39	S.pneumonia D39	S.pneumonia D39
Characteristics: genotype	D39 rpsL	D39 rpsL	D39 ΔmetR	D39 ΔmetR
PROTOCOLS
Growth protocol	Bacteria were cultured in CDM with 1 µg/ml methionine
Treatment protocol	Bacteria were cultured in CDM with 1 µg/ml methionine
Extract protocol	Collect about 15 OD of bacteria culture, use glass beads to break the bacteria and use 80% methanol for extraction of metabolites. Use Vapor Dryer for sample drying.
Library construction protocol	Commercial library and library built using chemical standards
TECHNIQUE
Technique	Mass spectrometry
Assay	LCMS
Define assay	Mass spectrometry
Scan polarity	Positive
Column Type	HILIC
Scan polarity	Negative
Column Type	Reverse phase
DATA PROCESSING PIPELINE
Raw data Processing Software	Tracefinder (Thermo fisher)
Instrument/Sequencing platform	Orbitrap mass spectrometer

## Sheet: Data
Table S2. Pneumococcal metabolites detected by LC-MS/MS in D39 and metR mutant at 1 µg/ml methionine
Compound Name	WT 1	WT 2	ΔmetR 1	ΔmetR 2	Fold change (ΔmetR/WT)	p value	Classification
(RS)-Mevalonic Acid	555889	325513	1.84877e+07	1.93398e+07	42.9174	0.000570255	Lipids and lipid-like molecules
N-Acetylglutamine	154290	55572	4433314	4079418	40.5635	0.00195238	Amino acids, peptides, and derivatives
Adenosine 3',5'-cyclic monophosphate (cAMP)	235699	241382	9500378	9131108	39.0531	0.000413578	Nucleosides, nucleotides, and derivatives
Trigonelline	4766687	5045117	182849291	159722988	34.9143	0.004796	Others
L-Glutamine	1.15946e+08	7.73188e+07	2.99087e+09	3.21708e+09	32.1214	0.00145255	Amino acids, peptides, and derivatives
dTDP	320820	392607	1.00049e+07	1.17487e+07	30.4917	0.00680994	Nucleosides, nucleotides, and derivatives
GDP-L-fucose	27786	117548	1.9517e+06	2.33871e+06	29.521	0.00906125	Nucleosides, nucleotides, and derivatives
N-Acetyl-L-lysine	4.17492e+06	2.56448e+06	6.42153e+07	7.52717e+07	20.6972	0.00700984	Amino acids, peptides, and derivatives
Phosphorylcholine	13084278	3041843	166846453	157828807	20.1335	0.00190801	Lipids and lipid-like molecules
Uridine	503329	643575	1.17423e+07	1.0711e+07	19.5773	0.00237788	Nucleosides, nucleotides, and derivatives
Pyroglutamic acid	1.12365e+08	7.95203e+07	1.68673e+09	1.85662e+09	18.4659	0.00265509	Amino acids, peptides, and derivatives
Uridine 5'-diphospho-N-acetylglucosamine	2.5066e+07	2.52561e+07	4.12806e+08	4.31925e+08	16.7865	0.00057875	Nucleosides, nucleotides, and derivatives
Dimethylglycine	4.26188e+07	4.8286e+07	5.59309e+08	5.91412e+08	12.6585	0.00094478	Amino acids, peptides, and derivatives
L-Cystathionine	3.6018e+06	3.81261e+06	4.18557e+07	5.03052e+07	12.43	0.00980089	Amino acids, peptides, and derivatives
Uridine 5'-diphosphoglucose	1.75431e+06	2.14524e+06	2.12382e+07	2.34007e+07	11.4472	0.00289715	Nucleosides, nucleotides, and derivatives
LysoPhosphatidic acid(16:1)	714730	800246	7.28077e+06	1.00142e+07	11.416	0.028747	Lipids and lipid-like molecules
Eicosanoyl-ethanolamine	2311614	1988345	22906258	25994481	11.3724	0.00481196	Amines
N-Acetylornithine	2.87261e+07	1.88992e+07	1.78056e+08	2.09816e+08	8.14425	0.00941243	Amino acids, peptides, and derivatives
Uridine 5'-diphosphoglucuronic acid	2.98018e+06	3.12822e+06	2.42924e+07	2.53223e+07	8.12237	0.000571482	Nucleosides, nucleotides, and derivatives
Succinate	1.7701e+07	1.97457e+07	1.36241e+08	1.4888e+08	7.61406	0.00266138	Organic acids and derivatives
Riboflavin	903504	428607	4881199	5258695	7.6119	0.00471057	Others
Deoxyadenosine monophosphate	1070573	1227401	7656244	9076054	7.28133	0.00965186	Nucleosides, nucleotides, and derivatives
Mandelic acid	400843	459295	3001890	3225048	7.23946	0.00184251	Benzenoids
3-Aminopropionaldehyde	12480135	10838424	75913676	83778805	6.8483	0.00345316	Others
Glutaminylglutamic acid	1.67805e+06	1.54731e+06	1.00654e+07	1.19661e+07	6.8307	0.0101083	Amino acids, peptides, and derivatives
Gamma-glutamyl-Isoleucine/Gamma-glutamyl-Leucine	3.07904e+06	1.7337e+06	1.55743e+07	1.64182e+07	6.64747	0.00339661	Amino acids, peptides, and derivatives
1-Aminocyclopropane-1-carboxylate	3.31375e+07	2.57795e+07	1.81705e+08	2.05295e+08	6.56857	0.00562493	Amino acids, peptides, and derivatives
Alanylglutamic acid	986604	876564	6.44078e+06	5.79262e+06	6.56591	0.00399498	Amino acids, peptides, and derivatives
L-Threonine	3.5148e+08	2.81764e+08	1.95375e+09	2.18206e+09	6.53113	0.00461304	Amino acids, peptides, and derivatives
Ophthalmic acid	722457	503276	3.60233e+06	4.02647e+06	6.22386	0.00551348	Amino acids, peptides, and derivatives
Xanthosine	126780	203208	999958	1035041	6.16689	0.00242387	Nucleosides, nucleotides, and derivatives
Lysylvaline	2.79876e+07	2.20414e+07	1.46848e+08	1.59978e+08	6.13296	0.00313557	Amino acids, peptides, and derivatives
N-Acetylhistidine	1.70938e+07	1.13301e+07	8.24239e+07	9.0367e+07	6.07909	0.00458935	Amino acids, peptides, and derivatives
m-Coumaric acid	1.39027e+06	814639	6.91874e+06	6.43397e+06	6.05591	0.00452637	Phenylpropanoids and polyketides
6-Phosphogluconic acid	717226	1260939	5846430	6073647	6.02583	0.0034948	Carbohydrates and carbohydrate conjugates
Aminoadipic acid	2.39168e+07	2.51925e+07	1.53889e+08	1.41175e+08	6.0083	0.00268817	Amino acids, peptides, and derivatives
Cytidine 5'-diphosphate	729200	1.03637e+06	5.42188e+06	5.08364e+06	5.95023	0.00272177	Nucleosides, nucleotides, and derivatives
Citicoline	3.58197e+07	3.52702e+07	1.99013e+08	2.23067e+08	5.93726	0.0046662	Others
LysoPhosphatidic acid(16:0)	1.40099e+06	2.03429e+06	7.82614e+06	1.23921e+07	5.88548	0.0678525	Lipids and lipid-like molecules
N-Acetylleucine	2515638	2485218	14475765	14107394	5.71565	0.000245578	Amino acids, peptides, and derivatives
N6-Carbamoyl-DL-Lysine	1.30828e+06	926721	6.37402e+06	6.31429e+06	5.67709	0.00136222	Amino acids, peptides, and derivatives
Valylglutamic acid	2.4021e+07	2.28019e+07	1.24329e+08	1.39957e+08	5.64438	0.00515613	Amino acids, peptides, and derivatives
Phenylpropionylglycine	1.83178e+06	1.46585e+06	9.19097e+06	9.38145e+06	5.63205	0.000728648	Amino acids, peptides, and derivatives
UTP	554375	779215	3.89267e+06	3.51014e+06	5.55105	0.00530234	Nucleosides, nucleotides, and derivatives
Leucyl-glutamate	6.64935e+06	5.4987e+06	3.17661e+07	3.53251e+07	5.5228	0.00460257	Amino acids, peptides, and derivatives
N-Acetylaspartylglutamic acid	1.09965e+06	1.05755e+06	6.07967e+06	5.1369e+06	5.1996	0.0106779	Amino acids, peptides, and derivatives
L-Glutamic acid	3.86107e+08	2.93107e+08	1.6673e+09	1.8505e+09	5.17922	0.00519783	Amino acids, peptides, and derivatives
Hydroxybutyric acid	840724	759054	4071132	4025108	5.06085	0.000208166	Organic acids and derivatives
Thiamine	5578141	5791136	37643762	18374396	4.92715	0.14644	Nucleosides, nucleotides, and derivatives
NADH	5.62129e+06	3.35499e+06	2.05744e+07	2.09231e+07	4.62301	0.00493447	Nucleosides, nucleotides, and derivatives
Sphinganine	6.04938e+07	4.99285e+07	2.47469e+08	2.53669e+08	4.53838	0.000981548	Amines
Glycerol 2-phosphate	1.54346e+07	1.55365e+07	6.80342e+07	7.13662e+07	4.50098	0.000943836	Carbohydrates and carbohydrate conjugates
Imidazole-4-acetaldehyde	5.27464e+07	4.94636e+07	1.92912e+08	2.5908e+08	4.42219	0.0340506	Amino acids, peptides, and derivatives
Glyceraldehyde 3-phosphate	5.01934e+06	5.92648e+06	2.24736e+07	2.38576e+07	4.23277	0.00217982	Carbohydrates and carbohydrate conjugates
L-Carnitine	2.08305e+06	1.33937e+06	2.02511e+06	1.23198e+07	4.19146	0.400883	Others
N-Carbobenzyloxy-L-alanine	1097379	933489	4223732	4275619	4.18508	0.000705545	Amino acids, peptides, and derivatives
Imidazoleacetic acid	9301061	10191024	31251261	48314453	4.08195	0.0722405	Others
L-Cystine	2.21301e+08	1.4996e+08	6.65839e+08	8.26861e+08	4.02062	0.0237873	Amino acids, peptides, and derivatives
3-Phosphonoalanine	2.24877e+06	1.10099e+06	6.4088e+06	6.83969e+06	3.95506	0.0149955	Amino acids, peptides, and derivatives
N-Acetyl-D-tryptophan	1451421	1140042	4924562	5167873	3.89449	0.00276391	Amino acids, peptides, and derivatives
Ribose 5-phosphate	3.57157e+06	6.63364e+06	2.00771e+07	1.90898e+07	3.83793	0.0121168	Carbohydrates and carbohydrate conjugates
Creatine	1255121	1846710	1367106	10468050	3.81554	0.439324	Amino acids, peptides, and derivatives
N-Acetyl-L-aspartic acid	2.27244e+08	1.77436e+08	7.77184e+08	7.58387e+08	3.79454	0.00220875	Amino acids, peptides, and derivatives
Indoleacetaldehyde	2982095	2885452	10793015	11228276	3.75307	0.000760951	Indoles and derivatives
Phosphoenol pyruvate	4.29567e+06	5.85883e+06	1.84814e+07	1.90279e+07	3.69386	0.00364447	Carbohydrates and carbohydrate conjugates
D-Erythrose 4-phosphate	1.4788e+06	1.19217e+06	4.10066e+06	5.62553e+06	3.64145	0.0451167	Carbohydrates and carbohydrate conjugates
2-Quinolinecarboxylic acid	1.08828e+06	878619	3.42487e+06	3.69065e+06	3.61763	0.00429518	Amino acids, peptides, and derivatives
3-Methyl-2-oxobutyrate	2993695	2606469	10066232	9836453	3.55395	0.000989633	Organic acids and derivatives
Glutarate semialdehyde	2993695	2606469	10066232	9836453	3.55395	0.000989633	Lipids and lipid-like molecules
L-Histidine	1.56866e+09	9.30394e+08	4.09251e+09	4.66365e+09	3.50379	0.0182264	Amino acids, peptides, and derivatives
1-Methyladenosine	1.58962e+07	9.0196e+06	3.81931e+07	4.90914e+07	3.50318	0.0401382	Nucleosides, nucleotides, and derivatives
L-Aspartic Acid	1.38984e+08	1.14313e+08	3.91892e+08	4.93111e+08	3.49394	0.0261376	Amino acids, peptides, and derivatives
4-Pyrimidine Methanamine	95571853	75154858	278995960	313635956	3.47123	0.00896094	Benzenoids
5-Hydroxyindole thiazolidine carboxylate	9.32011e+06	7.10416e+06	2.6397e+07	3.04228e+07	3.4595	0.0126955	Amino acids, peptides, and derivatives
Leucyl-aspartate	4.69145e+06	5.46862e+06	1.68137e+07	1.77391e+07	3.40084	0.00244526	Amino acids, peptides, and derivatives
Glycine	1.55645e+07	1.16401e+07	4.10138e+07	5.09298e+07	3.37971	0.0260788	Amino acids, peptides, and derivatives
Guanine	1.81708e+08	1.62505e+08	5.41614e+08	6.10025e+08	3.34572	0.00765542	Nucleosides, nucleotides, and derivatives
L-Isoleucine	1062063509	779668658	2968056597	3124391935	3.308	0.00571683	Amino acids, peptides, and derivatives
FAD	2.28892e+06	2.15109e+06	7.16155e+06	7.49504e+06	3.30103	0.00124516	Nucleosides, nucleotides, and derivatives
Sedoheptulose 7-phosphate	1.49475e+07	1.90269e+07	5.342e+07	5.73605e+07	3.2607	0.00540889	Carbohydrates and carbohydrate conjugates
N-Acetylglutamic acid	1.44296e+07	9.442e+06	3.86306e+07	3.85598e+07	3.23356	0.00863895	Amino acids, peptides, and derivatives
Betaine	54376856	70956759	93603622	307371712	3.19926	0.327346	Amino acids, peptides, and derivatives
Asymmetric dimethylarginine	708359	965371	2.52968e+06	2.79073e+06	3.17877	0.0099417	Amino acids, peptides, and derivatives
Fructose 1,6-bisphosphate	1.25761e+07	1.37607e+07	4.19049e+07	4.18066e+07	3.1785	0.000428968	Carbohydrates and carbohydrate conjugates
L-Asparagine	1.29079e+08	1.00147e+08	3.44418e+08	3.77867e+08	3.15098	0.00794975	Amino acids, peptides, and derivatives
Thymidine	1.05917e+07	1.05126e+07	3.27725e+07	3.34919e+07	3.13985	0.000256751	Nucleosides, nucleotides, and derivatives
Ornithine	3682020	2689200	9489465	10288929	3.10433	0.00891855	Amino acids, peptides, and derivatives
Phosphatidyl glycerol(16:0_16:0)	8.05454e+07	6.31849e+07	2.08113e+08	2.36068e+08	3.09038	0.0117839	Lipids and lipid-like molecules
Alanyl-alanine	11434072	9949314	28171857	37487149	3.07056	0.0425161	Amino acids, peptides, and derivatives
L-Valine	3.21701e+08	2.71407e+08	8.7692e+08	9.28209e+08	3.04351	0.00349419	Amino acids, peptides, and derivatives
Picolinic acid	4.47375e+08	3.64279e+08	1.16848e+09	1.29726e+09	3.03793	0.00847617	Pyridines and derivatives
Ketoleucine	1.54955e+07	1.69116e+07	5.02335e+07	4.81705e+07	3.03649	0.00143439	Amino acids, peptides, and derivatives
Phosphatidyl glycerol(15:0_16:0)	1.36414e+06	1.79153e+06	3.72357e+06	5.84477e+06	3.03211	0.0974929	Lipids and lipid-like molecules
4-Hydroxyindole	4924755	4763051	14502501	14795877	3.02425	0.000291669	Indoles and derivatives
4-Imidazoleacetic acid	7.09686e+06	7.34294e+06	2.28614e+07	2.07245e+07	3.01846	0.00540266	Amino acids, peptides, and derivatives
Lactate	4.06435e+08	3.80859e+08	1.13544e+09	1.23676e+09	3.01311	0.00431973	Organic acids and derivatives
5-Methylcytosine	3.12826e+07	3.91049e+07	8.74545e+07	1.24452e+08	3.01057	0.0645634	Nucleosides, nucleotides, and derivatives
L-Leucine	1158996552	836699020	2868162133	3129071717	3.00508	0.0105686	Amino acids, peptides, and derivatives
D-Glucose-6-phosphate	5.66421e+07	7.67292e+07	1.98682e+08	2.00411e+08	2.99235	0.00570764	Carbohydrates and carbohydrate conjugates
5-Aminopentanoate	1.81678e+08	1.54673e+08	5.08364e+08	4.92724e+08	2.97632	0.00219671	Amino acids, peptides, and derivatives
Pyridoxine	2.96746e+07	2.34044e+07	7.70863e+07	7.97365e+07	2.95452	0.00427788	Pyridines and derivatives
Methylimidazoleacetic acid	7720301	7913935	19684920	25538611	2.8926	0.0370182	Amino acids, peptides, and derivatives
L-Kynurenine	1.54923e+06	1.16731e+06	3.61588e+06	4.13383e+06	2.85279	0.0159575	Amino acids, peptides, and derivatives
Alpha-Ketoglutaric acid	9555926	4789924	20123867	19884107	2.78882	0.0328835	Organic acids and derivatives
L-Arginine	1.54202e+09	1.07449e+09	3.23443e+09	4.03451e+09	2.77811	0.0374577	Amino acids, peptides, and derivatives
L-Tyrosine	4.64313e+07	3.53667e+07	1.07974e+08	1.19207e+08	2.77734	0.011559	Amino acids, peptides, and derivatives
Noradrenaline	6.97236e+08	4.86662e+08	1.55533e+09	1.69933e+09	2.74911	0.0148397	Benzenoids
Biotin	2.93165e+07	2.47017e+07	7.0233e+07	7.79054e+07	2.74238	0.0089281	Others
Indole	2.7263e+06	2.29354e+06	6.65063e+06	7.08712e+06	2.73669	0.00493412	Indoles and derivatives
NAD	3.72984e+07	3.44207e+07	9.40809e+07	1.01511e+08	2.72719	0.00411173	Nucleosides, nucleotides, and derivatives
Guanosine	810795	1.24608e+06	2.72366e+06	2.8821e+06	2.72537	0.016614	Nucleosides, nucleotides, and derivatives
N-Acetylneuraminic acid	9.30772e+06	4.25435e+06	1.40417e+07	2.28249e+07	2.71836	0.148168	Carbohydrates and carbohydrate conjugates
L-Phenylalanine	1.2341e+09	8.96097e+08	2.72484e+09	2.96866e+09	2.67276	0.0134053	Amino acids, peptides, and derivatives
O-Succinyl-L-homoserine	4.77651e+06	3.30492e+06	7.21737e+06	1.3951e+07	2.61939	0.198015	Amino acids, peptides, and derivatives
Ribothymidine	2392226	2399852	6388567	6135932	2.61358	0.00106673	Nucleosides, nucleotides, and derivatives
5-Hydroxy-L-tryptophan	6.02485e+06	5.01254e+06	1.33173e+07	1.50102e+07	2.5665	0.0127657	Indoles and derivatives
Cytidine 5'-monophosphate	1.72412e+07	1.4641e+07	4.09933e+07	4.07867e+07	2.56507	0.00272142	Nucleosides, nucleotides, and derivatives
L-Serine	1.36517e+08	1.01874e+08	2.77698e+08	3.3296e+08	2.56158	0.0293524	Amino acids, peptides, and derivatives
Tryptamine	2.11249e+06	1.45915e+06	4.34065e+06	4.70095e+06	2.5315	0.0181015	Indoles and derivatives
N-Acetyl-alpha-D-glucosamine 1-phosphate	6.85798e+06	6.48422e+06	1.59264e+07	1.74453e+07	2.50121	0.00604353	Carbohydrates and carbohydrate conjugates
3-Hydroxy-3-methylglutarate	6.23382e+07	5.71527e+07	1.39373e+08	1.50847e+08	2.42881	0.00539552	Lipids and lipid-like molecules
L-Proline	1.09796e+09	8.75228e+08	2.25636e+09	2.43307e+09	2.37658	0.0107795	Amino acids, peptides, and derivatives
L-Alanine	3.50413e+08	3.07984e+08	7.23109e+08	8.36766e+08	2.3692	0.0176334	Amino acids, peptides, and derivatives
Indoleacrylic acid	2.9281e+08	2.05458e+08	5.54121e+08	6.23894e+08	2.36422	0.0259998	Indoles and derivatives
L-Tryptophan	6.90393e+08	4.83697e+08	1.32101e+09	1.44388e+09	2.35493	0.0220936	Indoles and derivatives
Oleamide	4.8644e+06	3.61536e+06	9.57345e+06	1.0382e+07	2.35331	0.0163987	Lipids and lipid-like molecules
Pantothenic acid	1.10053e+09	9.46448e+08	2.20517e+09	2.53506e+09	2.31571	0.0177905	Others
Oxypurinol	4.066e+06	2.57157e+06	6.88719e+06	8.17764e+06	2.26963	0.0507522	Nucleosides, nucleotides, and derivatives
L-Acetylcarnitine	1766493	1335647	3430541	3567805	2.25597	0.0132031	Lipids and lipid-like molecules
3-Methyglutaric acid	3194161	1993289	5037651	6563332	2.23636	0.0807084	Amino acids, peptides, and derivatives
Glucosamine	2.81642e+07	1.29065e+07	4.7866e+07	4.36014e+07	2.22707	0.0862293	Carbohydrates and carbohydrate conjugates
L-Lysine	6.36423e+08	4.56149e+08	1.05666e+09	1.35217e+09	2.20473	0.0627243	Amino acids, peptides, and derivatives
Succinate semialdehyde	5.22481e+07	4.70435e+07	1.02471e+08	1.15014e+08	2.19037	0.0129453	Lipids and lipid-like molecules
L-Pipecolic acid	166007544	116656142	263513748	349619856	2.16913	0.0795746	Amino acids, peptides, and derivatives
Phosphatidyl glycerol(12:0_12:0)	982068	1.21586e+06	1.93166e+06	2.79852e+06	2.15211	0.106082	Lipids and lipid-like molecules
Nicotinamide ribose	677442	829228	1.70037e+06	1.51742e+06	2.13569	0.0187586	Carbohydrates and carbohydrate conjugates
4-Guanidinobutanoic acid	1.54537e+07	1.41712e+07	2.71289e+07	3.58471e+07	2.12578	0.06326	Amino acids, peptides, and derivatives
Epinephrine	5.60266e+06	4.22219e+06	9.70693e+06	1.1018e+07	2.10944	0.0291783	Benzenoids
Hypoxanthine	1.4649e+09	1.35277e+09	2.82149e+09	3.05371e+09	2.08513	0.00703838	Nucleosides, nucleotides, and derivatives
N'-Formylkynurenine	3738898	4005424	7598513	8066492	2.02277	0.00459129	Amino acids, peptides, and derivatives
Deoxyribose 1-phosphate	5.83797e+06	4.71976e+06	1.09945e+07	9.97345e+06	1.98603	0.0205092	Carbohydrates and carbohydrate conjugates
Ethylmalonic acid	9.48529e+06	7.55017e+06	1.69962e+07	1.67529e+07	1.98111	0.0133451	Lipids and lipid-like molecules
L-Histidine trimethylbetaine	5560614	4642152	8864068	11316172	1.97792	0.0624876	Amino acids, peptides, and derivatives
Inosine	1.03704e+07	1.31834e+07	2.06861e+07	2.54907e+07	1.96047	0.0555652	Nucleosides, nucleotides, and derivatives
4-Hydroxy-D-proline	1.19293e+07	8.73991e+06	2.24046e+07	1.81083e+07	1.96006	0.0656318	Amino acids, peptides, and derivatives
Butyric acid	1.64743e+07	1.90507e+07	3.25732e+07	3.62778e+07	1.9381	0.0178445	Lipids and lipid-like molecules
N-Amidino-L-aspartate	4.64669e+06	3.45587e+06	7.53506e+06	8.09643e+06	1.9292	0.0292411	Amino acids, peptides, and derivatives
Glyceric acid	3.92651e+06	3.974e+06	7.20358e+06	8.01206e+06	1.92591	0.0120365	Carbohydrates and carbohydrate conjugates
Glycerate 2-phosphate	6.53069e+06	7.58514e+06	1.37786e+07	1.31956e+07	1.91092	0.0086661	Carbohydrates and carbohydrate conjugates
Indolelactic acid	8.34083e+06	8.00896e+06	1.47445e+07	1.61351e+07	1.88869	0.00954331	Indoles and derivatives
Adenosine	8.38014e+07	6.50354e+07	1.44334e+08	1.36326e+08	1.88569	0.0231285	Nucleosides, nucleotides, and derivatives
Uridine 5'-diphosphate	1.40018e+07	1.46511e+07	2.69459e+07	2.67862e+07	1.87528	0.000710032	Nucleosides, nucleotides, and derivatives
Deoxyinosine	630347	912418	1266456	1623604	1.8733	0.0976715	Nucleosides, nucleotides, and derivatives
Arabinose	3450028	3408242	6387194	6264541	1.84474	0.000499855	Carbohydrates and carbohydrate conjugates
Phosphatidyl glycerol(19:1_19:1)	1.18669e+06	824743	1.66761e+06	2.01402e+06	1.83035	0.0794073	Lipids and lipid-like molecules
3-Ketosphingosine	6.21419e+06	4.8694e+06	8.41854e+06	1.15883e+07	1.80509	0.122197	Amines
Homovanillic acid	2.57698e+07	2.25073e+07	4.17075e+07	4.45311e+07	1.78633	0.0126735	Benzenoids
Linoleoyl-ethanolamide	1.00768e+06	880109	1.70782e+06	1.64568e+06	1.77641	0.00924339	Amines
N-Acetyl-5-hydroxytryptamine	1.58524e+08	1.43613e+08	2.55408e+08	2.78678e+08	1.76769	0.0139018	Indoles and derivatives
Phosphatidyl glycerol(16:0_12:1)	3.18045e+07	3.37355e+07	5.15689e+07	6.4073e+07	1.76445	0.0582554	Lipids and lipid-like molecules
N-Acetylglycine	4.70583e+06	3.70403e+06	7.02176e+06	7.78226e+06	1.76032	0.0365831	Amino acids, peptides, and derivatives
Gluconic acid	9.05899e+06	6.49885e+06	1.43585e+07	1.29166e+07	1.75314	0.057512	Carbohydrates and carbohydrate conjugates
Phosphatidyl glycerol(19:1_16:0)	1.5746e+06	2.99929e+06	3.74867e+06	4.17601e+06	1.73259	0.153056	Lipids and lipid-like molecules
Dimethylbenzimidazole	2808425	2588416	7083122	2148557	1.71057	0.518772	Others
Trans-Anethole	8.63513e+06	8.99349e+06	1.37312e+07	1.63782e+07	1.70798	0.0428798	Benzenoids
dTMP	1.87585e+07	2.01603e+07	3.2479e+07	3.39573e+07	1.70705	0.00543643	Nucleosides, nucleotides, and derivatives
LysoPhosphatidyl choline(16:0)	1.10328e+06	302361	1.20034e+06	1.19781e+06	1.70609	0.34096	Lipids and lipid-like molecules
N-Methyl-L-glutamate	2.13219e+07	2.67121e+07	3.70345e+07	4.33044e+07	1.67254	0.0597027	Lipids and lipid-like molecules
Azelaic acid	1.00385e+07	9.82877e+06	1.57243e+07	1.73893e+07	1.66674	0.0156753	Lipids and lipid-like molecules
Deoxyadenosine	15057646	7205584	14605823	22438728	1.66393	0.314168	Nucleosides, nucleotides, and derivatives
Sarcosine	4.18692e+07	4.44389e+07	7.52954e+07	6.60731e+07	1.63795	0.028927	Amino acids, peptides, and derivatives
Sulfate	285523325	294256482	532671259	416316824	1.63681	0.087035	Others
N-Acetyl-L-tyrosine ethyl ester	2.55306e+06	1.48734e+06	2.62724e+06	3.96187e+06	1.63081	0.274162	Amino acids, peptides, and derivatives
5-Methoxytryptophol	1.96678e+06	2.61011e+06	3.54235e+06	3.86676e+06	1.61881	0.0590413	Indoles and derivatives
Benzylideneacetone	1.3889e+06	746858	1.69721e+06	1.74599e+06	1.61217	0.17941	Benzenoids
Phosphatidyl glycerol(16:0_14:0)	1.36122e+08	1.29621e+08	1.89495e+08	2.32367e+08	1.58748	0.0692303	Lipids and lipid-like molecules
4-Methoxyphenylacetic acid	1.37851e+07	1.22076e+07	1.99571e+07	2.06835e+07	1.56354	0.0137685	Benzenoids
3-Ureidopropionate	4.89449e+06	4.87655e+06	7.02942e+06	8.01187e+06	1.53938	0.0330485	Organic acids and derivatives
Choline	3.75431e+09	3.06623e+09	4.79307e+09	5.59314e+09	1.52278	0.0775366	Others
D-(+)-Glucose	7.12441e+07	6.42441e+07	9.961e+07	1.06335e+08	1.52002	0.0184582	Carbohydrates and carbohydrate conjugates
Diaminohexanoate	7.50161e+06	7.8492e+06	1.16328e+07	1.1679e+07	1.5186	0.00193447	Amino acids, peptides, and derivatives
4-Aminobutanoate	5.53664e+06	5.89428e+06	9.65554e+06	7.42457e+06	1.4942	0.129592	Amino acids, peptides, and derivatives
L-Erythrulose	1.28939e+07	1.17317e+07	1.81963e+07	1.84531e+07	1.48826	0.00965668	Carbohydrates and carbohydrate conjugates
Phytosphingosine	5.17391e+08	4.61673e+08	6.74855e+08	7.43378e+08	1.44856	0.0381423	Amines
Tridecylic acid	1.24303e+07	1.20909e+07	1.51823e+07	1.92887e+07	1.40576	0.137093	Lipids and lipid-like molecules
Pentadecanoic acid	5.81727e+07	5.89071e+07	6.71637e+07	9.7188e+07	1.40376	0.256148	Lipids and lipid-like molecules
Oleoyl-ethanolamide	4.97271e+06	4.16529e+06	6.38094e+06	6.36374e+06	1.39469	0.0466585	Amines
Sphingosine	8.5398e+06	7.01596e+06	7.50224e+06	1.39334e+07	1.37799	0.467523	Amines
Phosphatidyl glycerol(16:0_17:1)	7.36918e+06	1.39087e+07	1.30141e+07	1.598e+07	1.36264	0.394992	Lipids and lipid-like molecules
Phosphatidyl glycerol(16:1_16:1)	1.55187e+08	1.52141e+08	1.97299e+08	2.20156e+08	1.35834	0.0411528	Lipids and lipid-like molecules
Caproic acid	1.92649e+07	1.93176e+07	2.63954e+07	2.57921e+07	1.35262	0.00197519	Lipids and lipid-like molecules
Phosphatidyl glycerol(16:0_18:1)	1.11966e+09	9.38797e+08	1.32872e+09	1.44005e+09	1.34507	0.0789605	Lipids and lipid-like molecules
Hydroxybenzaldehyde	3847867	3970580	5240730	5245193	1.34118	0.0021124	Others
Histamine	9335324	9222954	9410046	15222196	1.32729	0.40577	Amines
(S)-2-Methylbutanoic acid	27384662	26117841	36408768	34108632	1.31802	0.0229995	Lipids and lipid-like molecules
L-Erythro-4-hydroxyglutamate	5.69144e+06	3.4085e+06	6.02989e+06	5.90877e+06	1.31195	0.340214	Amino acids, peptides, and derivatives
Pterin	5.69144e+06	3.4085e+06	6.02989e+06	5.90877e+06	1.31195	0.340214	Others
Phosphatidyl glycerol(16:0_14:1)	8.92817e+07	9.30934e+07	1.04485e+08	1.32279e+08	1.29823	0.192104	Lipids and lipid-like molecules
Pelargonic acid	4.70134e+07	5.04883e+07	6.35316e+07	6.24855e+07	1.29246	0.0158129	Lipids and lipid-like molecules
Heptanoic acid	8.37015e+06	8.58193e+06	1.11361e+07	1.06679e+07	1.28621	0.0110341	Lipids and lipid-like molecules
D-Glucuronic acid	2.17747e+06	2.21811e+06	2.74753e+06	2.90492e+06	1.28594	0.0163182	Carbohydrates and carbohydrate conjugates
Phosphatidyl glycerol(16:0_12:0)	3.08901e+07	3.0479e+07	3.40964e+07	4.47949e+07	1.28552	0.243356	Lipids and lipid-like molecules
Pyruvic acid	1.85749e+07	1.37418e+07	1.92191e+07	2.22979e+07	1.28469	0.249606	Organic acids and derivatives
Undecanoic acid	7.64374e+06	8.29037e+06	1.02121e+07	1.0084e+07	1.27375	0.0220845	Lipids and lipid-like molecules
Glycylproline	8.64572e+06	7.00074e+06	1.02911e+07	9.57786e+06	1.26987	0.142697	Amino acids, peptides, and derivatives
Capric acid	1.68332e+07	1.69276e+07	2.16953e+07	2.09997e+07	1.26463	0.00611659	Lipids and lipid-like molecules
D-Gluconate	2.36245e+06	1.92318e+06	2.56723e+06	2.7952e+06	1.25126	0.161545	Carbohydrates and carbohydrate conjugates
Heptadecanoic acid	7.80859e+07	7.96491e+07	7.866e+07	1.18605e+08	1.25061	0.426965	Lipids and lipid-like molecules
Phosphatidyl glycerol(16:0_16:1)	7.8631e+08	7.50717e+08	8.78994e+08	1.03696e+09	1.24653	0.144146	Lipids and lipid-like molecules
Pyridoxamine	1.07976e+07	1.00808e+07	9.32766e+06	1.58508e+07	1.20596	0.579596	Pyridines and derivatives
Phosphatidyl glycerol(16:0_18:2)	9.14624e+08	9.52852e+08	1.04645e+09	1.12718e+09	1.16394	0.0756038	Lipids and lipid-like molecules
Phenylacetic acid	1747802	1585474	2067575	1789904	1.15726	0.244708	Benzenoids
Guanidineacetic acid	1.41538e+06	1.6333e+06	1.64458e+06	1.84856e+06	1.14579	0.274906	Amino acids, peptides, and derivatives
Phosphatidyl glycerol(17:1_18:1)	4.3279e+06	1.01561e+07	7.89069e+06	8.45621e+06	1.12862	0.780526	Lipids and lipid-like molecules
N1-Acetylspermidine	2.31759e+08	2.38177e+08	2.74434e+08	2.55163e+08	1.12695	0.0989913	Amines
D-1-Piperideine-2-carboxylic acid	2.25839e+07	2.14629e+07	2.3545e+07	2.58489e+07	1.1214	0.172166	Pyridines and derivatives
3-Sulfino-L-alanine	2.16119e+06	1.782e+06	1.82248e+06	2.59321e+06	1.11983	0.637488	Amino acids, peptides, and derivatives
Maleic acid	6056639	5927115	7707020	5702927	1.11901	0.551244	Organic acids and derivatives
Palmitic acid	4.82943e+09	5.14149e+09	5.33329e+09	5.8171e+09	1.11829	0.177038	Lipids and lipid-like molecules
Phosphatidyl glycerol(17:1_16:1)	3.27551e+06	8.08221e+06	6.01477e+06	6.66937e+06	1.11679	0.810173	Lipids and lipid-like molecules
7-Methylguanine	1.54861e+06	1.14725e+06	1.44649e+06	1.55331e+06	1.11274	0.54042	Nucleosides, nucleotides, and derivatives
Alpha-Tocopherol	9.84892e+08	9.35682e+08	1.06368e+09	1.05031e+09	1.10071	0.0630127	Lipids and lipid-like molecules
Phosphatidyl glycerol(17:1_14:0)	2.35374e+06	5.8461e+06	3.82114e+06	5.18154e+06	1.09791	0.850242	Lipids and lipid-like molecules
Adenosine 5'-monophosphate	1.15065e+07	1.08342e+07	1.15739e+07	1.27854e+07	1.09035	0.282481	Nucleosides, nucleotides, and derivatives
Fumarate	7947002	10242415	9949350	9876589	1.08997	0.550016	Organic acids and derivatives
Agmatine	3.0881e+06	3.009e+06	3.40805e+06	3.23253e+06	1.08914	0.105918	Others
Adipic acid	4.76025e+06	4.53375e+06	5.17122e+06	4.80613e+06	1.07353	0.252689	Lipids and lipid-like molecules
Diethanolamine	4.07206e+07	3.96535e+07	3.94645e+07	4.44309e+07	1.04381	0.559861	Amines
Uridine 5'-monophosphate	4.41617e+07	4.23821e+07	4.55837e+07	4.45069e+07	1.04098	0.230276	Nucleosides, nucleotides, and derivatives
Phosphatidyl glycerol(17:1_18:2)	749402	2.17378e+06	1.45365e+06	1.57781e+06	1.03704	0.946529	Lipids and lipid-like molecules
LysoPhosphatidyl choline(14:0)	2.84735e+07	2.66319e+07	2.80747e+07	2.86241e+07	1.02892	0.494205	Lipids and lipid-like molecules
Phosphatidyl glycerol(16:0_18:3)	9.61428e+07	9.98004e+07	9.75486e+07	1.02014e+08	1.01847	0.594693	Lipids and lipid-like molecules
Citrate	2.46615e+06	2.66752e+06	2.29107e+06	2.92e+06	1.01508	0.917408	Organic acids and derivatives
Palmitic amide	9.35871e+06	9.02656e+06	8.62476e+06	9.86117e+06	1.00547	0.944493	Lipids and lipid-like molecules
Myristic acid	2.87845e+08	2.89435e+08	2.69354e+08	3.09846e+08	1.00333	0.96652	Lipids and lipid-like molecules
Lauric acid	5.47626e+07	6.11878e+07	5.26628e+07	6.31295e+07	0.998637	0.990902	Lipids and lipid-like molecules
Fatty acid(17:1)	2.04973e+07	3.00522e+07	1.30788e+07	3.70899e+07	0.992467	0.989581	Lipids and lipid-like molecules
Phosphatidyl glycerol(18:1_18:2)	1.33672e+08	1.39764e+08	1.33207e+08	1.37015e+08	0.988247	0.698432	Lipids and lipid-like molecules
S-Adenosylmethionine	473420	192862	561932	94659	0.985455	0.987428	Nucleosides, nucleotides, and derivatives
Valproic acid	2.27968e+07	2.27071e+07	2.21125e+07	2.26287e+07	0.983238	0.28272	Lipids and lipid-like molecules
Malic acid	1.5791e+07	1.322e+07	1.04567e+07	1.79268e+07	0.978372	0.943928	Organic acids and derivatives
Phosphoric acid	1.24215e+08	1.28955e+08	1.23735e+08	1.23096e+08	0.97496	0.316198	Others
Stearic acid	2.47659e+09	2.63324e+09	2.17777e+09	2.70771e+09	0.956096	0.724081	Lipids and lipid-like molecules
Cytosine	1.96787e+07	2.06153e+07	1.73903e+07	2.09877e+07	0.952449	0.657574	Nucleosides, nucleotides, and derivatives
Malonate	28935497	31718391	27703323	29996580	0.951298	0.49877	Organic acids and derivatives
Fatty acid(22:1)	7.05126e+06	8.02459e+06	5.3558e+06	8.36198e+06	0.909918	0.709224	Lipids and lipid-like molecules
Arachidic acid	4.74304e+06	6.5448e+06	3.98631e+06	6.19886e+06	0.902313	0.736404	Lipids and lipid-like molecules
Threonic acid	2.18381e+07	2.0899e+07	1.95836e+07	1.82564e+07	0.885411	0.0948069	Carbohydrates and carbohydrate conjugates
16-Hydroxypalmitic acid	2.39428e+07	2.40375e+07	1.91286e+07	2.31291e+07	0.88073	0.288961	Lipids and lipid-like molecules
Sulfoacetate	8.93604e+06	8.83029e+06	7.82115e+06	7.68397e+06	0.872725	0.00581626	Organic acids and derivatives
Docosenamide	3.23467e+07	3.63896e+07	2.76078e+07	3.20895e+07	0.868496	0.272948	Lipids and lipid-like molecules
Melamine	2.2474e+06	2.03598e+06	1.65972e+06	2.05729e+06	0.867776	0.335429	Others
Eicosapentaenoic acid	1525007	1799048	1160841	1662726	0.849435	0.473742	Lipids and lipid-like molecules
Phosphatidyl glycerol(17:1_14:1)	703512	2.46401e+06	1.17083e+06	1.49933e+06	0.842984	0.807308	Lipids and lipid-like molecules
Fatty acid(20:2)	6.86147e+06	7.47505e+06	3.10265e+06	8.7814e+06	0.828935	0.709484	Lipids and lipid-like molecules
LysoPhosphatidyl glycerol(12:0)	6.80465e+06	6.51548e+06	5.14256e+06	5.7543e+06	0.818075	0.0698929	Lipids and lipid-like molecules
Citraconic acid	4214315	4214346	3668446	3154511	0.809495	0.0889824	Lipids and lipid-like molecules
Ricinoleic acid	4.59037e+07	5.24954e+07	3.05212e+07	4.83706e+07	0.801754	0.413069	Lipids and lipid-like molecules
LysoPhosphatidyl glycerol(17:0)	447725	669693	306891	574410	0.788694	0.567047	Lipids and lipid-like molecules
Phosphatidyl glycerol(18:2_18:2)	1.55115e+07	1.55262e+07	1.22061e+07	1.16522e+07	0.768688	0.0059046	Lipids and lipid-like molecules
Benzylamine	9.55907e+06	1.14837e+07	8.11028e+06	8.05224e+06	0.76808	0.12674	Benzenoids
Phenaceturic acid	5.02597e+06	6.33881e+06	4.27094e+06	4.36104e+06	0.759538	0.173454	Amino acids, peptides, and derivatives
Eicosanoic acid	1.94457e+07	1.70265e+07	8.18364e+06	1.89483e+07	0.743906	0.486378	Lipids and lipid-like molecules
LysoPhosphatidyl glycerol(18:0)	1.77456e+07	1.58153e+07	1.07647e+07	1.37582e+07	0.730699	0.126508	Lipids and lipid-like molecules
Deoxycytidine	6.34164e+06	5.35423e+06	4.32289e+06	4.1332e+06	0.722998	0.084314	Nucleosides, nucleotides, and derivatives
Myristoleic acid	36136985	41236722	17710546	33580693	0.662903	0.25812	Lipids and lipid-like molecules
LysoPhosphatidyl glycerol(14:0)	1.93639e+07	1.84373e+07	1.08721e+07	1.38595e+07	0.654256	0.0527812	Lipids and lipid-like molecules
LysoPhosphatidyl glycerol(16:1)	1.06978e+08	1.06445e+08	6.01543e+07	7.57724e+07	0.636889	0.0383401	Lipids and lipid-like molecules
Pyridoxal	8188523	6483796	4176864	4993032	0.624979	0.100511	Pyridines and derivatives
Lumichrome	4.65907e+06	4.82351e+06	2.40178e+06	3.48825e+06	0.621142	0.0821871	Others
LysoPhosphatidyl glycerol(16:0)	1.44724e+08	1.31349e+08	6.93327e+07	1.01215e+08	0.617763	0.0926664	Lipids and lipid-like molecules
9,10-Epoxyoctadecenoic acid	6.01684e+06	6.41343e+06	1.88555e+06	5.32062e+06	0.579728	0.269946	Lipids and lipid-like molecules
Glutathione	1.58941e+06	1.43537e+06	1.10867e+06	632630	0.575679	0.12427	Amino acids, peptides, and derivatives
Deoxyuridine	1.15904e+08	1.1407e+08	6.17502e+07	6.60057e+07	0.555524	0.00204892	Nucleosides, nucleotides, and derivatives
LysoPhosphatidyl glycerol(18:1)	2.32288e+08	2.36879e+08	1.07032e+08	1.37124e+08	0.520401	0.0178138	Lipids and lipid-like molecules
Urocanic acid	34905633	2947854	5768811	13355504	0.505219	0.626052	Others
Alpha-Linolenic acid	1.96027e+07	2.02607e+07	8.34555e+06	1.15794e+07	0.499829	0.0263176	Lipids and lipid-like molecules
Uracil	25594302	23771495	11753231	12305501	0.487356	0.00561653	Nucleosides, nucleotides, and derivatives
(S)-1-Pyrroline-5-carboxylate	2.36528e+07	8.95278e+06	7.78848e+06	7.53933e+06	0.470097	0.360883	Amino acids, peptides, and derivatives
LysoPhosphatidyl glycerol(18:2)	3.38329e+07	3.28772e+07	1.22041e+07	1.50926e+07	0.409185	0.00590645	Lipids and lipid-like molecules
Fucose 1-phosphate	2.10876e+07	1.984e+07	7.55727e+06	8.58572e+06	0.394428	0.00422891	Carbohydrates and carbohydrate conjugates
LysoPhosphatidyl glycerol(17:1)	785852	3.01085e+06	601147	894790	0.394009	0.413086	Lipids and lipid-like molecules
Palmitoleic acid	1.75335e+09	1.76513e+09	4.35765e+08	8.81444e+08	0.374368	0.0386572	Lipids and lipid-like molecules
2-Keto-6-aminocaproate	3664829	3741211	1670116	1029401	0.364502	0.0182818	Organic acids and derivatives
Linoleic acid	3.73957e+08	3.73039e+08	1.08836e+08	1.58941e+08	0.358471	0.0107593	Lipids and lipid-like molecules
Adenosine diphosphate ribose	5.24984e+06	6.54385e+06	1.79678e+06	1.92945e+06	0.315951	0.0250261	Nucleosides, nucleotides, and derivatives
2-Hydroxyglutarate	2.06532e+07	1.457e+07	5.24491e+06	5.594e+06	0.307721	0.0571417	Organic acids and derivatives
Galacturonic acid	2.17747e+06	2.21811e+06	547587	625320	0.266837	0.000740014	Carbohydrates and carbohydrate conjugates
4-Hydroxybenzyl alcohol	7.7301e+06	7.4715e+06	1.5477e+06	2.15861e+06	0.243811	0.0033138	Benzenoids
Ascorbic acid	1.20234e+07	2.74761e+06	2.06568e+06	1.52216e+06	0.242897	0.351888	Others
Niacinamide	4.09474e+09	4.04982e+09	8.5534e+08	1.1204e+09	0.242584	0.00189381	Pyridines and derivatives
Caproylcholine	64157570	39636362	10748401	12772361	0.22661	0.0824907	Others
N-Formylmethionine	2.51657e+07	2.17301e+07	5.61595e+06	4.97444e+06	0.225828	0.00914015	Amino acids, peptides, and derivatives
Oleic acid	4.29485e+09	4.5147e+09	6.31353e+08	1.02054e+09	0.187512	0.00387724	Lipids and lipid-like molecules
4-Ethylphenol	3.44093e+06	3.27745e+06	566347	651160	0.18122	0.00111905	Benzenoids
N6,N6,N6-Trimethyl-L-lysine	14003104	9508842	1339875	2415251	0.159711	0.0505934	Amino acids, peptides, and derivatives
Adenine	1.02018e+09	9.66917e+08	1.34552e+08	1.46633e+08	0.141505	0.00102334	Nucleosides, nucleotides, and derivatives
S-Ribosyl-homocysteine	960978	766538	27786	154127	0.105303	0.0217755	Amino acids, peptides, and derivatives
Suberylglycine	3464372	3518542	336965	356167	0.0992611	8.34828e-05	Amino acids, peptides, and derivatives
Xanthosine 5'-monophosphate	3.68942e+06	2.20231e+06	229486	140382	0.0627774	0.0656983	Nucleosides, nucleotides, and derivatives
Glutamylmethionine	29139462	24186187	1447905	1309569	0.0517101	0.00946603	Amino acids, peptides, and derivatives
N-Acetyl-DL-methionine	2012137	1949488	79929	80935	0.0406056	0.000271658	Amino acids, peptides, and derivatives
L-Methionine	34002065	34133534	1100095	1639819	0.0402127	7.21491e-05	Amino acids, peptides, and derivatives
5'-Methylthioadenosine	3.78592e+08	3.2248e+08	9.83877e+06	1.33244e+07	0.0330396	0.00680758	Nucleosides, nucleotides, and derivatives
5,6-Dihydrouracil	5207250	5149952	64984	87921	0.0147632	3.65797e-05	Nucleosides, nucleotides, and derivatives
