# Supplementary material for: Amino Acid Starvation-Induced Glutamine Accumulation Enhances Pneumococcal Survival
Source: mSphere. 2023 Apr 5;8(3):e00625-22. doi: 10.1128/msphere.00625-22 (PMC10286718; doi:10.1128/msphere.00625-22)
Supplement: TABLE S3 [file msphere.00625-22-s0007.xlsx]

## Sheet: Procedure
Experimental design
Title	Pneumococcal metabolites detected by LC-MS/MS in D39 ΔmetEat 1, 50 and 400 µg/ml methionine
Summary	Streptococcus pneumoniae metR mutant and metE mutant show reprogrammed metabolomes under methionine starvation condition (1 µg/ml), so we want to know the metabolism condition in D39 ΔmetE with different methionine supply.
Overall design	Pairwise comparison of Streptococcus pneumoniae D39 ΔmetE in CDM with 1, 50 and 400 µg/ml methionine. It was performed with Non-targeted positive and Non-targeted negative pattern.
Contributor	Chengwang Zhang
Date	2019-10-23
SAMPLES
	Sample 1	Sample 2	Sample 3	Sample 4	Sample 5	Sample 6
Sample name	ΔmetE-m1-1	ΔmetE-m1-2	ΔmetE-m50-1	ΔmetE-m50-2	ΔmetE-m400-1	ΔmetE-m400-2
Source name	CDM with 1 µg/ml methionine	CDM with 1 µg/ml methionine	CDM with 50 µg/ml methionine	CDM with 50 µg/ml methionine	CDM with 400 µg/ml methionine	CDM with 400 µg/ml methionine
Organism	Streptococcus pneumoniae	Streptococcus pneumoniae	Streptococcus pneumoniae	Streptococcus pneumoniae	Streptococcus pneumoniae	Streptococcus pneumoniae
Tissue/Cell types	Bacteria	Bacteria	Bacteria	Bacteria	Bacteria	Bacteria
Characteristics: strain background	S.pneumoniae D39	S.pneumoniae D39	S.pneumoniae D39	S.pneumoniae D39	S.pneumoniae D39	S.pneumoniae D39
Characteristics: genotype	D39 ΔmetE	D39 ΔmetE	D39 ΔmetE	D39 ΔmetE	D39 ΔmetE	D39 ΔmetE
PROTOCOLS
Growth protocol	Bacteria were firstly grown in THY to an optical density at 620 nm (OD620) of 0.5, washed twice with Ringer’s solution by centrifugation, resuspended in Ringer’s solution to OD620 0.5, and finally diluted in a 1:100 ratio in 7 ml CDM supplemented with various concentrations of methionine.
Extract protocol	Collect 15 OD of bacteria culture, use glass beads to break the bacteria and use 80% methanol for extraction of metabolites. Use Vapor Dryer for sample drying.
Library construction protocol	Commercial library and library built using chemical standards
TECHNIQUE
Technique	Mass spectrometry
Assay	LCMS
Define assay	Mass spectrometry
Scan polarity	Positive
Column Type	HILIC
Scan polarity	Negative
Column Type	Reverse phase
Raw data Processing Software	Tracefinder (Thermo fisher)
Instrument/Sequencing platform	Orbitrap mass spectrometer

## Sheet: Data
Table S3. Pneumococcal metabolites detected by LC-MS/MS in D39 ΔmetE at 1, 50 and 400 µg/ml methionine
Compound Name	ΔmetE-m1-1	ΔmetE-m1-2	ΔmetE-m50-1	ΔmetE-m50-2	ΔmetE-m400-1	ΔmetE-m400-2	Fold change (ΔmetE m1/ΔmetE m400)	Fold change (ΔmetE m50/ΔmetE m400)
(RS)-Mevalonic Acid	2.86844e+07	2.28792e+07	1.25693e+06	706841	396324	881571	40.3504	1.53673
(S)-1-Pyrroline-5-carboxylate	1.82301e+07	1.42878e+07	1.30638e+07	1.53605e+07	1.0453e+07	8.72384e+06	1.69568	1.48222
(S)-2-Methylbutanoic acid	31131023	32727789	15108066	21252501	26747254	19080068	1.39347	0.793426
16-Hydroxypalmitic acid	2.14755e+07	1.60002e+07	1.30184e+07	1.47969e+07	2.34413e+07	1.79755e+07	0.904843	0.671594
1-Aminocyclopropane-1-carboxylate	1.49919e+08	1.08506e+08	3.76389e+07	2.49186e+07	2.40525e+07	2.87803e+07	4.89137	1.18407
1-Methyladenosine	3.28537e+07	2.56488e+07	1.04234e+07	1.13345e+07	6.50075e+06	5.4565e+06	4.89264	1.81965
2-Hydroxyglutarate	5.10691e+06	4.71196e+06	1.65256e+07	2.18948e+07	2.48088e+07	2.24523e+07	0.207758	0.812941
2-Keto-6-aminocaproate	844444	1537148	658122	1069088	825393	365273	2.00022	1.45063
2-Quinolinecarboxylic acid	3.63456e+06	1.9382e+06	1.52954e+06	1.15795e+06	781235	970792	3.18075	1.53393
3-Aminopropionaldehyde	62674673	41831754	15502965	9990988	9209404	12518074	4.80987	1.17335
3-Hydroxy-3-methylglutarate	1.27926e+08	9.90023e+07	5.00882e+07	7.8299e+07	4.92238e+07	5.50434e+07	2.17641	1.23133
3-Ketosphingosine	9.52768e+06	7.95676e+06	6.00498e+06	5.25951e+06	5.72023e+06	6.68611e+06	1.40931	0.907962
3-Methyglutaric acid	6414857	3656134	5744342	3536457	2278174	3151514	1.8548	1.70927
3-Methyl-2-oxobutyrate	10471272	7084849	2701646	4304329	4160514	5828475	1.75755	0.70137
3-Phosphonoalanine	7.45601e+06	4.90992e+06	3.16107e+06	1.92254e+06	1.15324e+06	893463	6.04187	2.4838
3-Sulfino-L-alanine	1.13067e+06	1.11925e+06	2.21786e+06	990663	1.30793e+06	1.24439e+06	0.881516	1.2571
3-Ureidopropionate	7.6244e+06	7.13152e+06	5.47526e+06	6.79878e+06	6.47576e+06	5.80839e+06	1.20122	0.999177
4-Aminobutanoate	9.74772e+06	9.13888e+06	6.53243e+06	7.37636e+06	7.05921e+06	8.17256e+06	1.23995	0.913143
4-Ethylphenol	1.19101e+06	1.12553e+06	771134	663274	1.39751e+06	547502	1.19101	0.737479
4-Guanidinobutanoic acid	2.29715e+07	1.49261e+07	2.56073e+07	1.48142e+07	1.2245e+07	1.64057e+07	1.32275	1.41084
4-Hydroxybenzyl alcohol	2.29958e+06	2.39766e+06	2.48104e+06	1.5408e+06	2.84086e+06	2.2924e+06	0.91506	0.783487
4-Hydroxy-D-proline	1.77448e+07	2.06502e+07	6.80931e+06	9.94496e+06	1.22492e+07	1.48386e+07	1.41743	0.618518
4-Hydroxyindole	15584686	9449691	8256550	6332818	4455551	5015547	2.64324	1.54041
4-Imidazoleacetic acid	2.08036e+07	1.83013e+07	6.41785e+06	1.00094e+07	9.68311e+06	1.09703e+07	1.89339	0.795379
4-Methoxyphenylacetic acid	1.89444e+07	1.47423e+07	1.08828e+07	1.53686e+07	9.28498e+06	1.24255e+07	1.55163	1.20916
4-Pyrimidine Methanamine	288430104	173309703	110798674	82588630	58110706	83304883	3.26513	1.36751
5,6-Dihydrouracil	72065	13500	29176	13500	259832	13500	0.313044	0.156132
5-Aminopentanoate	4.5728e+08	3.79025e+08	1.30123e+08	2.06712e+08	1.44865e+08	1.31174e+08	3.02966	1.22025
5-Hydroxyindole thiazolidine carboxylate	3.08068e+07	2.06161e+07	1.60271e+07	1.36115e+07	1.18447e+07	1.51031e+07	1.90824	1.09985
5-Hydroxy-L-tryptophan	1.28854e+07	1.00724e+07	4.41625e+06	6.74154e+06	4.63568e+06	4.9405e+06	2.39739	1.16516
5-Methoxytryptophol	3.64881e+06	2.89573e+06	2.49978e+06	1.63196e+06	3.58121e+06	2.96113e+06	1.00034	0.631539
5-Methylcytosine	6.44658e+07	4.82371e+07	7.38546e+07	5.2119e+07	2.95776e+07	3.17665e+07	1.83722	2.05355
5'-Methylthioadenosine	4.59478e+06	3.33585e+06	5.16792e+08	4.63568e+08	3.77453e+08	4.00551e+08	0.0101936	1.2601
6-Phosphogluconic acid	3874497	3628481	269678	428537	348724	305271	11.4725	1.06762
7-Methylguanine	1.49497e+06	851110	1.05532e+06	841235	1.08801e+06	930451	1.16231	0.939602
9,10-Epoxyoctadecenoic acid	4.40873e+06	4.53079e+06	2.63195e+06	3.06269e+06	4.95091e+06	5.05826e+06	0.893133	0.568943
Adenine	1.41119e+08	1.18151e+08	8.44415e+08	5.53321e+08	8.11011e+08	8.27253e+08	0.158259	0.853182
Adenosine	2.05491e+08	1.68133e+08	8.74319e+07	5.9575e+07	5.79555e+07	6.03604e+07	3.15785	1.24249
Adenosine 3',5'-cyclic monophosphate (cAMP)	33631967	32357074	55029	103005	178587	129497	214.192	0.512958
Adenosine 5'-monophosphate	1.2347e+07	1.04792e+07	6.25881e+06	6.88117e+06	8.37575e+06	7.03854e+06	1.48085	0.852455
Adenosine diphosphate ribose	2.35587e+06	2.37291e+06	2.65192e+06	1.14163e+06	2.52001e+06	2.96698e+06	0.861815	0.691373
Adipic acid	6.07817e+06	4.28018e+06	4.6772e+06	5.61476e+06	4.25427e+06	5.32731e+06	1.08107	1.07414
Agmatine	4.0286e+06	5.38958e+06	6.92738e+06	4.09344e+06	5.16854e+06	6.33945e+06	0.818404	0.957667
Alanyl-alanine	77555002	50212002	33461161	20190279	21251528	26722183	2.66327	1.11835
Alanylglutamic acid	1.24973e+07	1.22246e+07	449957	714683	821813	599705	17.3912	0.819293
Alpha-Ketoglutaric acid	32539615	23948279	7418408	11593195	12060202	15490341	2.05034	0.690063
Alpha-Linolenic acid	1.29154e+07	1.12891e+07	7.52913e+06	8.20497e+06	1.87536e+07	1.97483e+07	0.628657	0.408657
Alpha-Tocopherol	9.73467e+08	9.68865e+08	8.26987e+08	8.50876e+08	1.02226e+09	9.70182e+08	0.974849	0.842113
Aminoadipic acid	1.0382e+08	1.08255e+08	1.44835e+07	1.85195e+07	1.34038e+07	1.09611e+07	8.70406	1.35452
Arabinose	4664240	4305874	3303924	4350475	2704449	3242902	1.50825	1.28703
Arachidic acid	7.05733e+06	6.11405e+06	6.00384e+06	5.96052e+06	1.0853e+07	4.38365e+06	0.864455	0.785236
Ascorbic acid	2.91671e+06	2.64344e+06	2.74311e+06	8.59563e+06	7.58139e+07	3.82168e+07	0.0487601	0.0994358
Asymmetric dimethylarginine	3.3909e+06	1.60209e+06	917812	514748	340536	358171	7.14604	2.0503
Azelaic acid	1.30312e+07	1.50893e+07	1.21038e+07	1.12643e+07	1.93867e+07	1.52335e+07	0.812257	0.674984
Benzylamine	9.96887e+06	6.96537e+06	8.41385e+06	8.4745e+06	9.27288e+06	1.20697e+07	0.79345	0.7913
Benzylideneacetone	1.07625e+06	1.75458e+06	1.42565e+06	1.00335e+06	1.51727e+06	1.45786e+06	0.951498	0.816433
Betaine	93073367	146498922	66756053	71807123	84736542	62067030	1.63192	0.943868
Biotin	8.46872e+07	6.361e+07	3.22187e+07	2.6326e+07	2.30357e+07	3.1081e+07	2.74032	1.08182
Butyric acid	2.57807e+07	2.94514e+07	1.11057e+07	1.50175e+07	1.51931e+07	1.4269e+07	1.87468	0.886672
Capric acid	1.98067e+07	2.03571e+07	1.05342e+07	1.31943e+07	1.70208e+07	1.36715e+07	1.3086	0.773109
Caproic acid	2.276e+07	2.43928e+07	1.17025e+07	1.4855e+07	1.78664e+07	1.43995e+07	1.46138	0.823084
Caproylcholine	11729428	10963027	49298898	34419092	26111256	61985352	0.257586	0.950298
Choline	4.49368e+09	3.56365e+09	3.34264e+09	2.91698e+09	3.07554e+09	3.306e+09	1.2626	0.980895
Citicoline	3.93888e+08	2.94949e+08	7.41317e+07	4.86991e+07	4.80145e+07	5.46194e+07	6.71159	1.19679
Citraconic acid	3200554	3514514	3635868	5035386	5160895	4504267	0.69477	0.897166
Citrate	2.29783e+06	2.52499e+06	2.29259e+06	2.42589e+06	2.24103e+06	1.62847e+06	1.24637	1.2194
Creatine	3057248	1451753	1342548	1194088	907539	2510158	1.31931	0.742206
Cytidine 5'-diphosphate	8.044e+06	8.50419e+06	551883	652110	811642	601275	11.7121	0.852133
Cytidine 5'-monophosphate	4.91204e+07	5.90554e+07	8.3042e+06	8.64903e+06	1.32061e+07	8.83932e+06	4.90694	0.769013
Cytosine	1.87391e+07	1.94933e+07	1.67493e+07	1.15984e+07	2.41476e+07	1.60251e+07	0.951701	0.705645
D-(+)-Glucose	8.69265e+07	7.15175e+07	6.66756e+07	7.74378e+07	5.83413e+07	7.25253e+07	1.21073	1.10122
D-1-Piperideine-2-carboxylic acid	3.41101e+07	2.02343e+07	2.03857e+07	1.96425e+07	2.18345e+07	2.61833e+07	1.13175	0.833613
Deoxyadenosine	22923542	6419180	4100849	2809562	1980418	1038313	9.72022	2.28918
Deoxyadenosine monophosphate	5720596	5463843	770891	1037842	1203948	664501	5.98595	0.96804
Deoxycytidine	8.11584e+06	4.8262e+06	9.03141e+06	5.79405e+06	4.8776e+06	7.10643e+06	1.07994	1.2371
Deoxyinosine	1291340	1302167	2758297	2561637	2254349	2031337	0.605156	1.24133
Deoxyribose 1-phosphate	1.21712e+07	1.45478e+07	2.12961e+06	3.79886e+06	4.36282e+06	2.3208e+06	3.9977	0.887015
Deoxyuridine	3.24192e+07	3.43616e+07	4.92757e+07	7.87438e+07	8.54326e+07	8.47734e+07	0.392353	0.752144
D-Erythrose 4-phosphate	5.23381e+06	3.82506e+06	2.26496e+06	3.33238e+06	2.31765e+06	2.54813e+06	1.86175	1.15035
D-Gluconate	2.81586e+06	2.1405e+06	830357	871076	1.13075e+06	736971	2.6537	0.91097
D-Glucose-6-phosphate	1.87323e+08	1.50489e+08	6.26731e+07	7.84593e+07	6.65295e+07	6.55319e+07	2.55799	1.06869
D-Glucuronic acid	2.13829e+06	2.34277e+06	1.43301e+06	1.59089e+06	1.45692e+06	1.50856e+06	1.51108	1.0197
Diaminohexanoate	1.0975e+07	1.07043e+07	1.05911e+07	1.20339e+07	1.02449e+07	1.02758e+07	1.05646	1.10255
Diethanolamine	3.82135e+07	4.34872e+07	4.55032e+07	3.65398e+07	4.07538e+07	4.63806e+07	0.937639	0.941568
Dimethylbenzimidazole	753900	3249555	5263800	5812624	2917331	3192118	0.655289	1.813
Dimethylglycine	7.63006e+08	4.48461e+08	4.87018e+08	5.97572e+08	6.83929e+08	1.14961e+09	0.660728	0.591529
Docosenamide	2.88727e+07	3.66248e+07	3.36155e+07	2.9837e+07	5.26004e+07	3.28451e+07	0.766541	0.742608
dTDP	1.06054e+07	7.19744e+06	2.81974e+06	3.96147e+06	2.53435e+06	5.9032e+06	2.10995	0.803694
dTMP	3.01657e+07	3.5872e+07	1.44467e+07	1.68677e+07	2.60311e+07	1.72126e+07	1.52711	0.724138
Eicosanoic acid	1.45925e+07	9.54673e+06	1.08896e+07	1.116e+07	2.06439e+07	2.03718e+07	0.588536	0.537588
Eicosanoyl-ethanolamine	19065757	26173538	1546513	1511910	32889802	1948606	1.29855	0.0877888
Eicosapentaenoic acid	1949106	1398132	1496465	1598115	1450773	1512953	1.1294	1.04415
Epinephrine	9.84547e+06	7.66936e+06	5.04715e+06	4.16796e+06	4.00607e+06	4.19689e+06	2.13518	1.12339
Ethylmalonic acid	1.6199e+07	1.33993e+07	8.94395e+06	1.35936e+07	8.47196e+06	8.11691e+06	1.78422	1.35859
Fatty acid(17:1)	3.08742e+07	1.3718e+07	9.6495e+06	1.23225e+07	2.55133e+07	1.54603e+07	1.08832	0.536249
Fatty acid(20:2)	6.30275e+06	3.69622e+06	3.52039e+06	3.8373e+06	9.05335e+06	7.30959e+06	0.611074	0.449656
Fatty acid(22:1)	7.37722e+06	7.76338e+06	7.95506e+06	7.96703e+06	1.32936e+07	8.16727e+06	0.7055	0.741914
FAD	6.2212e+06	5.69504e+06	3.32637e+06	5.702e+06	3.95303e+06	3.60271e+06	1.57711	1.1949
Fructose 1,6-bisphosphate	3.21049e+07	3.63828e+07	2.90346e+06	3.7969e+06	4.77568e+06	3.7692e+06	8.01505	0.784139
Fucose 1-phosphate	7.59893e+06	1.39782e+07	9.86278e+06	7.21255e+06	1.82035e+07	3.9804e+06	0.972645	0.769716
Fumarate	9485934	8265955	6907325	9309566	8695206	7430918	1.10082	1.00563
Galacturonic acid	596218	616360	1.43301e+06	1.59089e+06	1.46068e+06	1.51055e+06	0.408106	1.01773
Gamma-glutamyl-Isoleucine/Gamma-glutamyl-Leucine	1.41737e+07	6.74996e+06	4.63365e+06	2.6823e+06	1.30764e+06	2.54412e+06	5.43225	1.89938
GDP-L-fucose	2.42282e+06	2.12405e+06	911756	843451	297275	653608	4.78173	1.84587
Gluconic acid	1.73726e+07	1.68008e+07	8.96549e+06	8.49156e+06	6.22299e+06	6.61063e+06	2.6628	1.36026
Glucosamine	3.73418e+07	3.12352e+07	2.56329e+07	3.59568e+07	1.57041e+07	1.25847e+07	2.42417	2.17717
Glutaminylglutamic acid	2.12208e+07	1.58811e+07	1.67985e+06	1.00575e+06	501373	601466	33.6422	2.43517
Glutamylmethionine	586531	351438	54390315	42419637	220030511	233103675	0.00206996	0.213645
Glutarate semialdehyde	10443088	7230354	2719883	4304329	4160514	5828475	1.76929	0.703195
Glutathione	2.41535e+06	1.35427e+06	1.2441e+06	1.16897e+06	923282	1.62419e+06	1.47975	0.94724
Glyceraldehyde 3-phosphate	1.82193e+07	2.00371e+07	4.1181e+06	5.09464e+06	3.98294e+06	6.619e+06	3.60843	0.868967
Glycerate 2-phosphate	1.00928e+07	1.06165e+07	3.26986e+06	4.52526e+06	3.95174e+06	2.44007e+06	3.23997	1.21955
Glyceric acid	2.94364e+07	2.73544e+07	1.87677e+06	2.42275e+06	2.44533e+06	2.71631e+06	11.0025	0.832976
Glycerol 2-phosphate	8.1007e+07	7.46456e+07	6.83759e+06	8.74989e+06	1.054e+07	1.13591e+07	7.10771	0.711785
Glycine	5.62633e+07	2.71003e+07	2.01507e+07	1.50362e+07	1.13552e+07	1.59241e+07	3.05593	1.28988
Glycylproline	9.99144e+06	7.50046e+06	1.35453e+07	8.99031e+06	8.12126e+06	1.04579e+07	0.941481	1.21295
Guanidineacetic acid	952651	966285	1.74731e+06	1.34679e+06	1.81547e+06	1.5406e+06	0.571781	0.921943
Guanine	5.51043e+08	4.26047e+08	1.46177e+08	1.16569e+08	1.75116e+08	2.32391e+08	2.39772	0.644765
Guanosine	2.81356e+06	2.37607e+06	1.27876e+06	938488	1.66326e+06	2.19471e+06	1.34517	0.57472
Heptadecanoic acid	1.24855e+08	9.31924e+07	6.96332e+07	7.39857e+07	1.15611e+08	6.16903e+07	1.22981	0.810025
Heptanoic acid	9.93926e+06	1.01161e+07	5.55953e+06	6.98211e+06	8.2207e+06	6.90386e+06	1.32601	0.829223
Histamine	11138212	8194389	8552285	6591212	7498662	6900266	1.34264	1.05171
Homovanillic acid	4.41165e+07	3.76968e+07	1.796e+07	2.32161e+07	1.55793e+07	2.36939e+07	2.08319	1.04845
Hydroxybenzaldehyde	4654662	4728800	2484308	3191005	3863177	3325829	1.30525	0.789443
Hydroxybutyric acid	3287665	2483614	568455	959600	825717	706302	3.76711	0.997413
Hypoxanthine	3.04206e+09	2.31121e+09	2.34782e+09	1.98878e+09	1.88234e+09	1.88016e+09	1.4228	1.15259
Imidazole-4-acetaldehyde	1.25617e+08	1.00758e+08	1.02303e+08	8.41837e+07	4.42191e+07	5.89904e+07	2.19336	1.80688
Imidazoleacetic acid	18777245	15234690	42713480	18703755	6729983	9571622	2.08642	3.76756
Indole	6.22021e+06	5.07967e+06	2.02049e+06	3.13853e+06	2.14672e+06	2.1799e+06	2.61171	1.19239
Indoleacetaldehyde	9577398	6962092	9568860	7065987	4233591	6322847	1.56677	1.5758
Indoleacrylic acid	5.27495e+08	3.94213e+08	3.33265e+08	2.90984e+08	1.95578e+08	2.11258e+08	2.26555	1.5344
Indolelactic acid	1.5053e+07	1.14805e+07	8.99575e+06	1.25027e+07	8.55609e+06	1.21008e+07	1.28448	1.04074
Inosine	2.09796e+07	1.56689e+07	2.72426e+07	2.07369e+07	1.98431e+07	1.8791e+07	0.948606	1.2419
Ketoleucine	3.5706e+07	3.3409e+07	1.2412e+07	1.79273e+07	1.61268e+07	2.19948e+07	1.81301	0.795855
L-Acetylcarnitine	3497151	3348809	539263	852735	851035	734861	4.31678	0.877736
Lactate	1.30276e+09	1.0551e+09	4.76742e+08	6.16127e+08	5.0635e+08	5.35162e+08	2.26388	1.04931
L-Alanine	7.29895e+08	4.9966e+08	4.27989e+08	3.14568e+08	2.89832e+08	3.54958e+08	1.90691	1.15163
L-Arginine	3.50142e+09	2.27964e+09	2.06034e+09	1.6226e+09	1.22217e+09	1.34976e+09	2.24776	1.43197
L-Asparagine	3.45895e+08	2.54881e+08	2.34243e+08	1.68731e+08	1.4265e+08	1.64923e+08	1.95328	1.31017
L-Aspartic Acid	4.03264e+08	2.69629e+08	1.68827e+08	1.27877e+08	1.07876e+08	1.24208e+08	2.89934	1.27843
Lauric acid	5.18601e+07	5.05107e+07	2.95637e+07	3.30494e+07	5.24999e+07	4.75567e+07	1.02313	0.625777
L-Carnitine	2.03437e+06	2.293e+06	1.83971e+06	1.53806e+06	1.98739e+06	1.73314e+06	1.16311	0.907872
L-Cystathionine	2.66384e+07	2.53139e+07	8.52995e+06	6.34567e+06	3.65412e+06	2.68025e+06	8.20166	2.34839
L-Cystine	5.15637e+08	2.98921e+08	2.92566e+08	2.18705e+08	1.75065e+08	1.97356e+08	2.18719	1.37283
L-Erythro-4-hydroxyglutamate	3.15482e+06	2.51054e+06	1.49751e+06	999309	1.63924e+06	941561	2.19519	0.967461
L-Erythrulose	1.68909e+07	1.46347e+07	1.28386e+07	1.58233e+07	1.24593e+07	1.2748e+07	1.25065	1.13705
Leucyl-aspartate	1.06919e+07	1.15907e+07	2.66848e+06	3.43645e+06	1.40735e+06	1.52004e+06	7.61174	2.08545
Leucyl-glutamate	2.64399e+07	1.98335e+07	5.35724e+06	3.61174e+06	1.81338e+06	2.06517e+06	11.9306	2.31246
L-Glutamic acid	1.96922e+09	1.50129e+09	8.92559e+08	6.25224e+08	5.52111e+08	6.40858e+08	2.90914	1.27227
L-Glutamine	4.82365e+09	3.83981e+09	1.96405e+08	1.40954e+08	9.32843e+07	1.35657e+08	37.8413	1.47356
L-Histidine	4.43737e+09	2.6472e+09	1.52838e+09	1.13692e+09	8.22271e+08	1.10696e+09	3.67222	1.38154
L-Histidine trimethylbetaine	11052138	8454661	15401561	10489028	18222413	9740918	0.697585	0.925876
Linoleic acid	1.10391e+08	1.08559e+08	8.18155e+07	1.00375e+08	3.03596e+08	3.26725e+08	0.347362	0.289044
Linoleoyl-ethanolamide	1.08597e+06	1.87963e+06	1.29874e+06	712522	1.3025e+06	1.56805e+06	1.03311	0.700654
L-Isoleucine	3101570202	2144042989	1229260061	1031360609	679951027	920296565	3.278	1.41267
L-Kynurenine	3.94166e+06	2.72309e+06	2.32024e+06	1.91465e+06	1.35537e+06	1.7274e+06	2.16194	1.37373
L-Leucine	3062583728	2065695484	1279827801	992753402	749110260	905079592	3.10018	1.37383
L-Lysine	1.30629e+09	8.25127e+08	1.23871e+09	7.72915e+08	5.40482e+08	6.97823e+08	1.72124	1.6245
L-Methionine	992207	1110205	123242584	90728480	634910962	812141238	0.00145289	0.147867
LysoPhosphatidic acid(16:0)	1.75537e+07	1.44078e+07	1.68869e+06	1.27352e+06	617766	657318	25.0662	2.32314
LysoPhosphatidic acid(16:1)	1.5801e+07	1.47092e+07	1.05334e+06	709905	406895	286592	43.9954	2.54258
LysoPhosphatidyl choline(14:0)	2.62718e+07	2.80522e+07	2.31475e+07	2.46336e+07	2.7026e+07	2.50098e+07	1.04397	0.918234
LysoPhosphatidyl choline(16:0)	1.64062e+06	2.00416e+06	1.93535e+06	1.34796e+06	1.41776e+06	920097	1.55903	1.40441
LysoPhosphatidyl glycerol(12:0)	3.7615e+06	4.72222e+06	2.24953e+06	2.24068e+06	4.70265e+06	5.91271e+06	0.799193	0.422992
LysoPhosphatidyl glycerol(14:0)	1.05652e+07	1.26802e+07	6.94417e+06	6.83901e+06	1.57353e+07	1.57076e+07	0.739289	0.438355
LysoPhosphatidyl glycerol(16:0)	6.53483e+07	8.00251e+07	4.20386e+07	4.22996e+07	1.30796e+08	1.01769e+08	0.625089	0.362644
LysoPhosphatidyl glycerol(16:1)	6.22156e+07	8.67535e+07	4.1925e+07	4.03503e+07	1.01635e+08	9.04554e+07	0.775517	0.428317
LysoPhosphatidyl glycerol(17:0)	359533	365773	8550	8550	280853	208591	1.4819	0.0349376
LysoPhosphatidyl glycerol(17:1)	459085	505076	8550	165296	275101	566030	1.14627	0.206682
LysoPhosphatidyl glycerol(18:0)	8.29081e+06	9.38948e+06	6.95782e+06	7.62613e+06	2.09908e+07	1.42273e+07	0.502022	0.414103
LysoPhosphatidyl glycerol(18:1)	9.69731e+07	1.4319e+08	8.44866e+07	7.91689e+07	2.55012e+08	1.98986e+08	0.528997	0.360476
LysoPhosphatidyl glycerol(18:2)	1.35631e+07	1.9758e+07	1.20475e+07	1.10503e+07	3.62517e+07	3.16198e+07	0.490945	0.340316
L-Phenylalanine	2.67605e+09	1.90143e+09	1.39323e+09	1.16065e+09	8.34044e+08	9.7817e+08	2.52591	1.40926
L-Pipecolic acid	341158570	220000499	314110067	197756572	137323579	184145006	1.74561	1.59228
L-Proline	2.36256e+09	1.69342e+09	1.3172e+09	1.11199e+09	8.68366e+08	1.04859e+09	2.11585	1.26721
L-Serine	3.09272e+08	1.88338e+08	1.63111e+08	1.26917e+08	9.07431e+07	1.23486e+08	2.32279	1.35382
L-Threonine	1.66343e+09	1.22472e+09	4.22236e+08	2.62775e+08	2.5069e+08	3.11887e+08	5.13378	1.21763
L-Tryptophan	1.24565e+09	9.47822e+08	8.03174e+08	6.83248e+08	4.70327e+08	5.13826e+08	2.22879	1.51036
L-Tyrosine	1.0892e+08	7.83966e+07	5.46672e+07	4.86236e+07	3.73516e+07	4.50452e+07	2.27334	1.25358
Lumichrome	2.81082e+06	2.63223e+06	4.13393e+06	2.68212e+06	3.61167e+06	4.27291e+06	0.69034	0.864478
L-Valine	8.98131e+08	6.68431e+08	3.89531e+08	3.12207e+08	2.53087e+08	3.32478e+08	2.6753	1.1984
Lysylvaline	1.95185e+08	9.32932e+07	4.79807e+07	3.53405e+07	2.51495e+07	4.46807e+07	4.13115	1.1932
Maleic acid	7736779	6363023	5051761	7757242	7598078	7213213	0.951963	0.864813
Malic acid	9.97834e+06	8.97492e+06	9.41528e+06	1.21883e+07	9.74642e+06	8.9752e+06	1.01237	1.15394
Malonate	24412143	23880304	2340850	2486678	1870498	2839228	10.2538	1.02501
Mandelic acid	2389503	2453552	284926	401508	395389	454169	5.70068	0.80799
m-Coumaric acid	7.67638e+06	6.69984e+06	908157	911305	1.05001e+06	1.02536e+06	6.92707	0.876694
Melamine	1.76464e+06	1.78353e+06	2.25009e+06	2.21031e+06	1.92993e+06	2.20969e+06	0.857125	1.07749
Methylimidazoleacetic acid	16211760	13893745	17753844	12874507	13848433	14634377	1.05697	1.07533
Myristic acid	3.07703e+08	2.46614e+08	1.82657e+08	2.00915e+08	2.77282e+08	2.40178e+08	1.07123	0.74126
Myristoleic acid	24188399	22681086	13103763	14440584	31823763	34798288	0.703513	0.413442
N1-Acetylspermidine	4.80253e+08	4.02356e+08	2.33192e+08	1.47674e+08	1.86257e+08	1.95705e+08	2.31072	0.997131
N6,N6,N6-Trimethyl-L-lysine	1128597	1125144	25396059	13652295	16503747	16618824	0.0680425	1.1789
N6-Carbamoyl-DL-Lysine	6.4591e+06	3.69626e+06	2.85532e+06	1.45911e+06	877107	1.38938e+06	4.48066	1.90357
N-Acetyl-5-hydroxytryptamine	3.30031e+08	3.10841e+08	2.24541e+08	1.98746e+08	2.37384e+08	2.73744e+08	1.25384	0.828141
N-Acetyl-alpha-D-glucosamine 1-phosphate	9.7836e+06	9.66896e+06	1.2475e+07	1.60663e+07	2.00035e+07	1.60189e+07	0.540012	0.79232
N-Acetylaspartylglutamic acid	6.55123e+06	6.46373e+06	762660	1.31259e+06	973169	770458	7.46431	1.19019
N-Acetyl-DL-methionine	17097	38358	727270	1160993	7736158	6986656	0.0037666	0.128254
N-Acetyl-D-tryptophan	4263593	3554851	1833394	1364990	1181616	1160964	3.33754	1.36533
N-Acetylglutamic acid	4.66769e+07	4.43738e+07	1.57324e+07	2.42109e+07	2.10405e+07	1.80548e+07	2.32895	1.02169
N-Acetylglutamine	7407932	6691747	13500	26958	13500	13500	522.21	1.49844
N-Acetylglycine	8.52877e+06	7.17213e+06	3.35057e+06	3.38725e+06	3.01626e+06	1.05543e+06	3.85611	1.6548
N-Acetylhistidine	1.39986e+08	8.22328e+07	1.09744e+07	6.82978e+06	7.15593e+06	1.02548e+07	12.7633	1.0226
N-Acetyl-L-aspartic acid	7.13503e+08	6.89031e+08	1.18659e+08	1.81101e+08	3.04726e+08	2.93591e+08	2.34413	0.501007
N-Acetylleucine	12252595	12352832	2441923	3930602	2748208	2246434	4.92636	1.27587
N-Acetyl-L-lysine	9.73226e+07	5.49033e+07	1.18933e+07	7.37328e+06	5.07725e+06	4.47564e+06	15.9351	2.01683
N-Acetyl-L-tyrosine ethyl ester	3.09271e+06	2.27429e+06	584297	574721	727227	212923	5.70866	1.2328
N-Acetylneuraminic acid	3.1584e+07	1.25367e+07	5.54318e+06	3.62759e+06	2.63803e+06	1.37262e+06	11.0009	2.28661
N-Acetylornithine	1.7214e+08	1.00068e+08	4.11488e+07	2.09727e+07	1.43109e+07	2.27737e+07	7.3402	1.67513
NAD	1.19983e+08	9.93608e+07	6.35529e+07	5.70359e+07	5.11441e+07	6.19621e+07	1.93927	1.06615
NADH	2.68465e+07	2.29179e+07	3.0851e+06	5.77614e+06	7.19394e+06	4.14578e+06	4.3885	0.781433
N-Amidino-L-aspartate	6.97705e+06	5.78342e+06	5.09953e+06	5.67494e+06	4.27582e+06	4.52098e+06	1.45058	1.22482
N-Carbobenzyloxy-L-alanine	3436962	3425705	660275	994730	869458	691682	4.39593	1.06013
N'-Formylkynurenine	44626169	36606684	926261	1169044	159444	312054	172.287	4.44393
N-Formylmethionine	4.08773e+06	4.85837e+06	1.04742e+07	1.623e+07	2.34618e+07	1.74221e+07	0.218817	0.65317
Niacinamide	1.15899e+09	1.23474e+09	1.34892e+09	8.03068e+08	1.49338e+09	1.31488e+09	0.852388	0.766305
Nicotinamide ribose	2.09945e+06	1.63439e+06	2.8545e+06	2.51197e+06	2.89903e+06	2.86011e+06	0.648333	0.931817
N-Methyl-L-glutamate	3.84679e+07	3.21559e+07	4.63221e+07	3.85487e+07	4.29756e+07	4.39429e+07	0.81253	0.976442
Noradrenaline	1.53342e+09	1.02024e+09	6.52121e+08	5.89789e+08	4.1646e+08	5.23017e+08	2.71818	1.32192
Oleamide	7.54178e+06	7.81445e+06	6.37892e+06	6.98701e+06	3.88081e+06	5.77533e+06	1.59031	1.38419
Oleic acid	8.19141e+08	7.25042e+08	5.41118e+08	6.63812e+08	3.00045e+09	2.82465e+09	0.265091	0.206851
Oleoyl-ethanolamide	6.55866e+06	6.07222e+06	4.70408e+06	4.09123e+06	5.28424e+06	4.279e+06	1.32077	0.9197
Ophthalmic acid	3.37448e+06	2.64488e+06	1.20823e+06	828624	1.30255e+06	1.58609e+06	2.0838	0.705126
Ornithine	10511390	7068057	3953693	3827656	2323312	2762255	3.45673	1.53008
O-Succinyl-L-homoserine	6.42571e+06	6.17329e+06	5.95231e+06	4.42713e+06	3.10368e+06	4.02128e+06	1.76829	1.45677
Oxypurinol	6.87285e+06	4.51593e+06	2.39509e+06	2.03924e+06	2.34693e+06	2.2675e+06	2.46808	0.960971
Palmitic acid	6.00416e+09	5.83027e+09	3.86371e+09	4.3412e+09	6.62885e+09	3.20359e+09	1.20361	0.834474
Palmitic amide	8.84734e+06	1.08251e+07	6.93358e+06	7.95138e+06	8.5659e+06	7.34791e+06	1.23619	0.935349
Palmitoleic acid	5.34254e+08	5.44028e+08	2.41078e+08	2.68546e+08	1.11128e+09	1.18214e+09	0.470164	0.222212
Pantothenic acid	2.22302e+09	1.61585e+09	9.78362e+08	7.59456e+08	7.47218e+08	8.76464e+08	2.3643	1.07029
Pelargonic acid	5.74481e+07	6.01442e+07	3.50788e+07	3.96712e+07	5.22935e+07	4.04223e+07	1.26831	0.806227
Pentadecanoic acid	9.08566e+07	6.77087e+07	4.91246e+07	5.25438e+07	8.3625e+07	5.28032e+07	1.16226	0.745215
Phosphatidyl glycerol(12:0_12:0)	3.0599e+06	2.25236e+06	596619	694977	684415	1.39462e+06	2.55516	0.621249
Phosphatidyl glycerol(15:0_16:0)	6.07474e+06	4.09499e+06	669123	985172	2.20145e+06	2.60417e+06	2.11622	0.344242
Phosphatidyl glycerol(16:0_12:0)	3.56435e+07	3.42323e+07	1.89159e+07	2.01444e+07	2.87885e+07	3.69745e+07	1.06254	0.593956
Phosphatidyl glycerol(16:0_12:1)	5.87808e+07	6.0594e+07	3.29405e+07	3.33036e+07	4.04728e+07	4.88776e+07	1.33603	0.741397
Phosphatidyl glycerol(16:0_14:0)	1.89219e+08	1.79686e+08	8.1158e+07	9.27918e+07	2.22364e+08	1.64726e+08	0.953022	0.449379
Phosphatidyl glycerol(16:0_14:1)	1.12845e+08	1.33358e+08	8.55122e+07	8.69104e+07	1.25216e+08	1.38972e+08	0.931925	0.652652
Phosphatidyl glycerol(16:0_16:0)	2.10887e+08	1.85925e+08	6.69888e+07	6.76525e+07	1.95232e+08	1.11723e+08	1.29274	0.438635
Phosphatidyl glycerol(16:0_16:1)	7.77603e+08	9.81593e+08	5.33107e+08	6.06622e+08	1.33435e+09	9.942e+08	0.75549	0.489459
Phosphatidyl glycerol(16:0_17:1)	9.73864e+06	1.1262e+07	2.78538e+06	3.54628e+06	7.69481e+06	8.41113e+06	1.3039	0.393126
Phosphatidyl glycerol(16:0_18:1)	1.01317e+09	1.23604e+09	8.20661e+08	9.4755e+08	2.092e+09	1.33694e+09	0.655951	0.515673
Phosphatidyl glycerol(16:0_18:2)	9.48379e+08	1.35693e+09	8.69831e+08	9.53479e+08	2.14193e+09	1.59956e+09	0.616147	0.487322
Phosphatidyl glycerol(16:0_18:3)	1.13904e+08	1.47595e+08	1.08492e+08	1.10412e+08	2.10301e+08	1.65342e+08	0.696137	0.582746
Phosphatidyl glycerol(16:1_16:1)	2.10798e+08	2.61874e+08	1.66967e+08	1.69866e+08	2.6249e+08	2.42671e+08	0.935687	0.666783
Phosphatidyl glycerol(17:1_14:0)	4.26366e+06	3.4243e+06	996804	1.3426e+06	1.69366e+06	3.23014e+06	1.56139	0.475122
Phosphatidyl glycerol(17:1_14:1)	1.1042e+06	926002	323390	311064	448584	1.02825e+06	1.3747	0.429603
Phosphatidyl glycerol(17:1_16:1)	4.51519e+06	5.40023e+06	1.35072e+06	1.90997e+06	2.74487e+06	4.10432e+06	1.44768	0.476069
Phosphatidyl glycerol(17:1_18:1)	4.45054e+06	5.93767e+06	1.84608e+06	2.49414e+06	4.60313e+06	4.98145e+06	1.08385	0.452833
Phosphatidyl glycerol(17:1_18:2)	918621	1.4388e+06	130633	296134	735882	630179	1.7257	0.312407
Phosphatidyl glycerol(18:1_18:2)	1.31142e+08	2.01696e+08	1.43562e+08	1.54225e+08	4.02528e+08	2.65342e+08	0.498357	0.445876
Phosphatidyl glycerol(18:2_18:2)	1.59061e+07	2.36324e+07	1.59912e+07	1.71191e+07	4.11244e+07	2.81509e+07	0.570745	0.477953
Phosphatidyl glycerol(19:1_16:0)	2.60509e+06	2.42007e+06	613164	813639	1.69258e+06	1.3342e+06	1.66024	0.471394
Phosphatidyl glycerol(19:1_19:1)	1.26659e+06	1.72469e+06	1.36165e+06	1.67566e+06	2.2542e+06	1.37179e+06	0.824958	0.837649
Phenaceturic acid	2.5979e+06	2.97634e+06	1.53495e+06	1.81982e+06	1.42023e+06	878632	2.42478	1.45932
Phenylacetic acid	1718718	1867945	948460	1362873	1475195	1457684	1.22292	0.788076
Phenylpropionylglycine	7.40377e+06	6.82645e+06	1.34499e+06	2.14776e+06	1.72483e+06	1.30933e+06	4.69	1.15114
Phosphoenol pyruvate	1.50507e+07	1.31084e+07	3.95264e+06	5.29616e+06	3.84903e+06	3.77747e+06	3.69227	1.21272
Phosphoric acid	1.23122e+08	1.26077e+08	1.21762e+08	1.23738e+08	1.23529e+08	1.37309e+08	0.955381	0.941195
Phosphorylcholine	188769111	157309176	82557625	42125104	60110744	65082724	2.76435	0.99592
Phytosphingosine	7.17705e+08	6.84362e+08	4.77424e+08	4.58773e+08	6.90616e+08	4.81373e+08	1.19631	0.798811
Picolinic acid	1.17582e+09	7.58934e+08	4.89842e+08	4.20487e+08	2.71533e+08	3.70846e+08	3.01185	1.41712
Pterin	3.15482e+06	2.51054e+06	1.49751e+06	999309	1.63924e+06	941561	2.19519	0.967461
Pyridoxal	1615101	2766901	1365469	1264258	1530930	905477	1.79855	1.07935
Pyridoxamine	1.75552e+07	1.44165e+07	8.43736e+06	8.80041e+06	1.39848e+07	9.86698e+06	1.34043	0.722704
Pyridoxine	7.0309e+07	5.85866e+07	2.03731e+07	3.14139e+07	1.84737e+07	1.92011e+07	3.42127	1.37458
Pyroglutamic acid	2.63743e+09	2.08448e+09	2.32091e+08	1.63744e+08	1.26448e+08	1.58921e+08	16.5467	1.3871
Pyruvic acid	2.25647e+07	1.80847e+07	1.15247e+07	1.85235e+07	3.66984e+07	3.02072e+07	0.607563	0.449114
Riboflavin	4747694	3267842	2174355	2067280	912202	874523	4.48616	2.37397
Ribose 5-phosphate	1.60809e+07	1.322e+07	7.74101e+06	1.07288e+07	7.54607e+06	1.10451e+07	1.57606	0.993467
Ribothymidine	1345006	1389092	1279714	1929781	3074038	3045450	0.446785	0.524471
Ricinoleic acid	2.20586e+07	3.41366e+07	1.87099e+07	2.18438e+07	4.47619e+07	4.33336e+07	0.637889	0.460338
S-Adenosylmethionine	540574	61151	8111872	5824920	3807511	4691954	0.0707956	1.63973
Sarcosine	6.46472e+07	5.9125e+07	3.77754e+07	4.06174e+07	3.83814e+07	4.34054e+07	1.51335	0.958502
Sedoheptulose 7-phosphate	4.68915e+07	4.45228e+07	1.46504e+07	1.98705e+07	1.9502e+07	1.82449e+07	2.42177	0.914539
Sphinganine	2.26749e+08	2.5726e+08	4.43585e+07	4.45956e+07	2.67789e+08	4.83862e+07	1.53082	0.281344
Sphingosine	2.53834e+07	1.3716e+07	5.67874e+06	8.5301e+06	8.09762e+06	1.49219e+07	1.69853	0.617251
S-Ribosyl-homocysteine	5.23721e+06	3.79719e+06	333073	330161	254640	596675	10.6123	0.77907
Stearic acid	2.91935e+09	2.80484e+09	2.50355e+09	2.73538e+09	3.84382e+09	1.32994e+09	1.10639	1.0126
Suberylglycine	476177	451697	492758	251418	764293	315692	0.859155	0.689061
Succinate	9.08177e+07	9.85868e+07	1.57513e+07	1.9926e+07	1.22771e+07	1.48659e+07	6.97802	1.31442
Succinate semialdehyde	9.85944e+07	8.64538e+07	4.70692e+07	6.6457e+07	4.28781e+07	3.76628e+07	2.29757	1.40955
Sulfate	415081908	407069042	187295642	282828659	142462470	230487451	2.20445	1.26056
Sulfoacetate	5.86327e+06	6.3863e+06	6.37055e+06	7.50274e+06	6.77214e+06	6.30717e+06	0.93656	1.06071
Thiamine	72463732	37312773	4651796	9387183	9196740	8481667	6.20964	0.794131
Threonic acid	1.55791e+07	1.57881e+07	1.38439e+07	1.4725e+07	1.43381e+07	1.46658e+07	1.08148	0.985001
Thymidine	2.79312e+07	2.56975e+07	9.06105e+06	1.34082e+07	1.35038e+07	1.44968e+07	1.91527	0.802456
Trans-Anethole	1.02936e+07	1.30584e+07	1.05312e+07	1.05815e+07	1.50801e+07	1.33275e+07	0.82203	0.743208
Tridecylic acid	1.73102e+07	1.44533e+07	8.52502e+06	9.81341e+06	1.49424e+07	1.14175e+07	1.20499	0.695696
Trigonelline	121988179	124631196	29974379	23004980	26929300	27260781	4.55101	0.977658
Tryptamine	4.30279e+06	3.87323e+06	2.75291e+06	2.45349e+06	2.39031e+06	2.2614e+06	1.75764	1.11924
Undecanoic acid	9.30593e+06	9.80245e+06	5.96996e+06	6.82878e+06	8.3439e+06	7.11116e+06	1.23638	0.828126
Uracil	6695790	5901954	17836312	14065469	17590375	26890351	0.283218	0.717205
Uridine	2.17474e+07	1.55478e+07	2.34814e+06	1.10603e+06	730838	1.01933e+06	21.3095	1.97362
Uridine 5'-diphosphate	2.71746e+07	2.81463e+07	2.90985e+06	4.56108e+06	3.97076e+06	3.59141e+06	7.31548	0.987935
Uridine 5'-diphosphoglucose	4.42638e+07	3.50706e+07	9.73493e+06	1.23566e+07	6.92535e+06	1.02327e+07	4.62373	1.28753
Uridine 5'-diphosphoglucuronic acid	2.41535e+07	2.26118e+07	5.70211e+06	8.96018e+06	5.98126e+06	7.88654e+06	3.37223	1.05729
Uridine 5'-diphospho-N-acetylglucosamine	3.48098e+08	3.00523e+08	1.7005e+08	1.26665e+08	1.37928e+08	1.39595e+08	2.33718	1.06916
Uridine 5'-monophosphate	6.83045e+07	8.31041e+07	3.28017e+07	3.20408e+07	3.75769e+07	2.67229e+07	2.35473	1.00844
Urocanic acid	6549461	6353248	4962935	5703806	8779329	5819921	0.883793	0.730636
UTP	7.38404e+06	7.6538e+06	297128	445073	288666	326716	24.4366	1.20608
Valproic acid	1.9266e+07	2.08083e+07	1.14166e+07	1.3797e+07	1.65067e+07	1.37185e+07	1.32586	0.834191
Valylglutamic acid	1.02243e+08	7.6536e+07	2.26673e+07	1.43862e+07	6.64707e+06	7.41632e+06	12.7124	2.63475
Xanthosine	2415048	368085	27467	1118069	1023109	256573	2.17486	0.895172
Xanthosine 5'-monophosphate	401443	161476	865121	1.28738e+06	1.76786e+06	1.27064e+06	0.185262	0.708408
