# Supplementary material for: Amino Acid Starvation-Induced Glutamine Accumulation Enhances Pneumococcal Survival
Source: mSphere. 2023 Apr 5;8(3):e00625-22. doi: 10.1128/msphere.00625-22 (PMC10286718; doi:10.1128/msphere.00625-22)
Supplement: TABLE S4 [file msphere.00625-22-s0008.xlsx]

## Sheet: Procedure
Experimental design
Title	Pneumococcal metabolites detected by LC-MS/MS in D39 at 0, 1, 50 and 400 µg/ml methionine
Summary	Streptococcus pneumoniae metR mutant and metE mutant show reprogrammed metabolomes under methionine starvation condition (1 µg/ml), so we want to know the metabolism condition in D39 WT with different methionine supply.
Overall design	Pairwise comparison of Streptococcus pneumoniae D39 WT in CDM with 0, 1, 50 and 400 µg/ml methionine. It was performed with Non-targeted positive and Non-targeted negative pattern.
Contributor	Chengwang Zhang
Date	2019-10-23
SAMPLES
	Sample 1	Sample 2	Sample 3	Sample 4	Sample 5	Sample 6	Sample 7	Sample 8
Sample name	WT-m0-1	WT-m0-2	WT-m1-1	WT-m1-2	WT-m50-1	WT-m50-2	WT-m400-1	WT-m400-2
Source name	CDM with 0 µg/ml methionine	CDM with 0 µg/ml methionine	CDM with 1 µg/ml methionine	CDM with 1 µg/ml methionine	CDM with 50 µg/ml methionine	CDM with 50 µg/ml methionine	CDM with 400 µg/ml methionine	CDM with 400 µg/ml methionine
Organism	Streptococcus pneumoniae	Streptococcus pneumoniae	Streptococcus pneumoniae	Streptococcus pneumoniae	Streptococcus pneumoniae	Streptococcus pneumoniae	Streptococcus pneumoniae	Streptococcus pneumoniae
Tissue/Cell types	Bacteria	Bacteria	Bacteria	Bacteria	Bacteria	Bacteria	Bacteria	Bacteria
Characteristics: strain background	S.pneumoniae D39	S.pneumoniae D39	S.pneumoniae D39	S.pneumoniae D39	S.pneumoniae D39	S.pneumoniae D39	S.pneumoniae D39	S.pneumoniae D39
Characteristics: genotype	D39 rpsL	D39 rpsL	D39 rpsL	D39 rpsL	D39 rpsL	D39 rpsL	D39 rpsL	D39 rpsL
PROTOCOLS
Growth protocol	Bacteria were firstly grown in THY to an optical density at 620 nm (OD620) of 0.5, washed twice with Ringer’s solution by centrifugation, resuspended in Ringer’s solution to OD620 0.5, and finally diluted in a 1:100 ratio in 7 ml CDM supplemented with various concentrations of methionine.
Extract protocol	Collect 15 OD of bacteria culture, use glass beads to break the bacteria and use 80% methanol for extraction of metabolites. Use Vapor Dryer for sample drying.
Library construction protocol	Commercial library and library built using chemical standards
TECHNIQUE
Technique	Mass spectrometry
Assay	LCMS
Define assay	Mass spectrometry
Scan polarity	Positive
Column Type	HILIC
Scan polarity	Negative
Column Type	Reverse phase
Raw data Processing Software	Tracefinder (Thermo fisher)
Instrument/Sequencing platform	Orbitrap mass spectrometer

## Sheet: Data
Table S4. Pneumococcal metabolites detected by LC-MS/MS in D39 at 0, 1, 50 and 400 µg/ml methionine
Compound Name	WT-m0-1	WT-m0-2	WT-m1-1	WT-m1-2	WT-m50-1	WT-m50-2	WT-m400-1	WT-m400-2	Fold change (WT m0/WT m400)	Fold change (WT m1/WT m400)	Fold change (WT m50/WT m400)
(RS)-Mevalonic Acid	1.71243e+06	1.0665e+06	555889	325513	190864	637628	848870	412421	2.20324	0.698809	0.656861
(S)-1-Pyrroline-5-carboxylate	1.29707e+07	5.03604e+06	2.36528e+07	8.95278e+06	3.10791e+06	5.29034e+06	7.8181e+06	9.16425e+06	1.06032	1.91997	0.494528
(S)-2-Methylbutanoic acid	46072412	39042391	27384662	26117841	17751040	23090307	26098261	22740892	1.74276	1.09548	0.836242
16-Hydroxypalmitic acid	4.68334e+07	4.16486e+07	2.39428e+07	2.40375e+07	1.61249e+07	2.24483e+07	2.49844e+07	2.20695e+07	1.88044	1.01969	0.819764
1-Aminocyclopropane-1-carboxylate	5.11037e+07	3.4668e+07	3.31375e+07	2.57795e+07	3.20992e+07	3.29589e+07	4.90886e+07	3.56764e+07	1.01188	0.695063	0.767512
1-Methyladenosine	8.7493e+06	5.32198e+06	1.58962e+07	9.0196e+06	8.39155e+06	9.46661e+06	1.18281e+07	1.15458e+07	0.602009	1.06597	0.764022
2-Hydroxyglutarate	2.30975e+07	2.09177e+07	2.06532e+07	1.457e+07	1.71255e+07	1.81959e+07	2.4814e+07	2.02663e+07	0.976375	0.781344	0.783521
2-Keto-6-aminocaproate	2951475	2381560	3664829	3741211	3113188	2593965	2897702	2738823	0.946157	1.31394	1.01253
2-Quinolinecarboxylic acid	1.2337e+06	882041	1.08828e+06	878619	760093	720854	1.06262e+06	760525	1.16049	1.07885	0.812305
3-Aminopropionaldehyde	19230717	13267653	12480135	10838424	9985467	12301288	18848248	13170480	1.01498	0.728279	0.696054
3-Hydroxy-3-methylglutarate	5.74282e+07	4.47467e+07	6.23382e+07	5.71527e+07	3.7799e+07	4.49709e+07	4.96104e+07	4.32268e+07	1.10058	1.2871	0.89156
3-Ketosphingosine	1.17955e+07	9.50512e+06	6.21419e+06	4.8694e+06	6.10857e+06	4.39941e+06	7.90829e+06	7.28267e+06	1.40219	0.729618	0.691726
3-Methyglutaric acid	8713593	4811853	3194161	1993289	1940504	2248814	3967775	2528875	2.08191	0.798481	0.644843
3-Methyl-2-oxobutyrate	5163725	2643240	2993695	2606469	327237	1794541	3132286	1981651	1.52661	1.09508	0.414901
3-Phosphonoalanine	3.00715e+06	2.15889e+06	2.24877e+06	1.10099e+06	2.22636e+06	1.43338e+06	2.30951e+06	779788	1.67224	1.08431	1.18465
3-Sulfino-L-alanine	3.72756e+06	2.69674e+06	2.16119e+06	1.782e+06	1.95014e+06	2.60001e+06	4.13571e+06	2.9101e+06	0.911789	0.55965	0.645795
3-Ureidopropionate	3.9377e+06	3.64148e+06	4.89449e+06	4.87655e+06	4.18568e+06	4.89296e+06	4.90853e+06	5.09573e+06	0.757594	0.976687	0.907477
4-Aminobutanoate	7.044e+06	5.04963e+06	5.53664e+06	5.89428e+06	5.2555e+06	6.04437e+06	7.34802e+06	5.90875e+06	0.91226	0.86227	0.852385
4-Ethylphenol	4.59959e+06	3.21482e+06	3.44093e+06	3.27745e+06	2.86079e+06	3.47557e+06	4.4874e+06	3.48172e+06	0.980586	0.843051	0.795114
4-Guanidinobutanoic acid	2.36269e+07	2.30027e+07	1.54537e+07	1.41712e+07	2.75732e+07	1.92509e+07	2.71794e+07	3.26881e+07	0.77888	0.494842	0.782128
4-Hydroxybenzyl alcohol	9.22977e+06	8.10582e+06	7.7301e+06	7.4715e+06	7.05983e+06	7.79298e+06	9.50564e+06	9.65363e+06	0.904815	0.793433	0.775228
4-Hydroxy-D-proline	1.43728e+07	1.03431e+07	1.19293e+07	8.73991e+06	8.55425e+06	1.08744e+07	1.44958e+07	1.29059e+07	0.901986	0.754304	0.709031
4-Hydroxyindole	5832061	6459410	4924755	4763051	4354740	4104158	6769611	4261398	1.11427	0.878234	0.766829
4-Imidazoleacetic acid	8.57652e+06	6.59816e+06	7.09686e+06	7.34294e+06	7.79699e+06	8.55848e+06	1.08434e+07	8.88901e+06	0.769022	0.73178	0.828862
4-Methoxyphenylacetic acid	7.7513e+06	5.58932e+06	1.37851e+07	1.22076e+07	7.26598e+06	8.38189e+06	9.05658e+06	6.46278e+06	0.859611	1.67486	1.00828
4-Pyrimidine Methanamine	167026130	81681412	95571853	75154858	53458388	74098925	109743418	64850630	1.42449	0.97785	0.730594
5,6-Dihydrouracil	4356056	2740551	5207250	5149952	2554612	4660665	3274569	3363867	1.06902	1.56019	1.08689
5-Aminopentanoate	1.59579e+08	1.11332e+08	1.81678e+08	1.54673e+08	1.01272e+08	1.20893e+08	1.31982e+08	1.21172e+08	1.07014	1.32864	0.877592
5-Hydroxyindole thiazolidine carboxylate	1.02944e+07	6.38531e+06	9.32011e+06	7.10416e+06	5.76901e+06	8.47621e+06	1.24282e+07	8.91176e+06	0.78162	0.769648	0.667537
5-Hydroxy-L-tryptophan	4.18127e+06	2.73092e+06	6.02485e+06	5.01254e+06	3.18037e+06	4.05568e+06	4.72627e+06	3.32637e+06	0.858374	1.37065	0.898592
5-Methoxytryptophol	6.39942e+06	4.8036e+06	1.96678e+06	2.61011e+06	2.41829e+06	2.7107e+06	3.65711e+06	2.37529e+06	1.85714	0.758717	0.85024
5-Methylcytosine	4.88121e+07	4.49569e+07	3.12826e+07	3.91049e+07	7.5132e+07	3.91172e+07	3.13974e+07	3.00618e+07	1.52571	1.14527	1.85894
5'-Methylthioadenosine	1.83844e+08	1.01917e+08	3.78592e+08	3.2248e+08	4.209e+08	3.58839e+08	5.56074e+08	3.32906e+08	0.321449	0.788626	0.877118
6-Phosphogluconic acid	2140102	1710978	717226	1260939	659264	642208	796754	473959	3.03065	1.55674	1.02421
7-Methylguanine	6.45774e+06	2.13362e+06	1.54861e+06	1.14725e+06	1.17878e+06	1.33975e+06	1.79265e+06	1.5882e+06	2.54118	0.797389	0.744939
9,10-Epoxyoctadecenoic acid	8.1995e+06	7.54173e+06	6.01684e+06	6.41343e+06	5.53187e+06	4.49853e+06	7.02735e+06	6.07218e+06	1.20166	0.948909	0.765706
Adenine	1.40212e+09	1.03634e+09	1.02018e+09	9.66917e+08	1.11049e+09	1.09992e+09	1.52902e+09	1.35081e+09	0.846736	0.690004	0.767548
Adenosine	1.60169e+08	1.21772e+08	8.38014e+07	6.50354e+07	6.8368e+07	6.45357e+07	9.7374e+07	8.21738e+07	1.57028	0.828954	0.740214
Adenosine 3',5'-cyclic monophosphate (cAMP)	113726	93931	235699	241382	170944	350103	320920	146772	0.444004	1.02008	1.11408
Adenosine 5'-monophosphate	7.14179e+06	6.68415e+06	1.15065e+07	1.08342e+07	7.92854e+06	9.85976e+06	1.21702e+07	1.00124e+07	0.623276	1.00713	0.801901
Adenosine diphosphate ribose	5.10293e+06	4.4627e+06	5.24984e+06	6.54385e+06	5.76343e+06	5.54359e+06	6.80165e+06	6.08855e+06	0.742085	0.914935	0.87718
Adipic acid	8.16387e+06	5.03449e+06	4.76025e+06	4.53375e+06	3.68604e+06	3.14037e+06	4.29066e+06	3.56201e+06	1.68075	1.18355	0.869311
Agmatine	1.00607e+07	6.03498e+06	3.0881e+06	3.009e+06	3.79914e+06	3.74178e+06	5.9101e+06	4.99173e+06	1.47642	0.559274	0.691711
Alanyl-alanine	22986725	17956705	11434072	9949314	10941016	14697681	33253273	20727548	0.758481	0.396129	0.474959
Alanylglutamic acid	435064	447854	986604	876564	708613	688008	817624	588526	0.627897	1.32501	0.993223
Alpha-Ketoglutaric acid	15547512	6419923	9555926	4789924	1596453	3560898	7389473	4112501	1.90988	1.24725	0.448388
Alpha-Linolenic acid	2.49157e+07	2.20617e+07	1.96027e+07	2.02607e+07	1.76173e+07	1.92929e+07	2.49335e+07	1.78556e+07	1.09788	0.931626	0.862609
Alpha-Tocopherol	8.54492e+08	9.00411e+08	9.84892e+08	9.35682e+08	8.65688e+08	9.67513e+08	9.64241e+08	9.70327e+08	0.907129	0.992766	0.947602
Aminoadipic acid	1.95673e+07	2.02707e+07	2.39168e+07	2.51925e+07	2.24816e+07	1.97199e+07	1.43849e+07	1.33777e+07	1.43495	1.7689	1.52009
Arabinose	2711932	3026585	3450028	3408242	3089024	3193230	3098897	3115818	0.923376	1.10355	1.01087
Arachidic acid	2.04124e+07	2.73896e+07	4.74304e+06	6.5448e+06	3.62366e+06	8.18157e+06	9.26053e+06	8.77096e+06	2.65102	0.626007	0.654701
Ascorbic acid	1.56195e+07	4.96605e+06	1.20234e+07	2.74761e+06	1.38889e+06	2.19521e+06	6.24271e+06	2.49048e+06	2.35717	1.69137	0.4104
Asymmetric dimethylarginine	1.77618e+06	845695	708359	965371	970588	767766	2.12754e+06	1.01831e+06	0.833438	0.532043	0.552585
Azelaic acid	2.25279e+07	2.19033e+07	1.00385e+07	9.82877e+06	8.28102e+06	1.21476e+07	1.3557e+07	1.42639e+07	1.59704	0.714114	0.734291
Benzylamine	1.4581e+07	1.11453e+07	9.55907e+06	1.14837e+07	1.11103e+07	8.56451e+06	1.08777e+07	1.44044e+07	1.01757	0.832318	0.778211
Benzylideneacetone	2.88858e+06	2.20665e+06	1.3889e+06	746858	943370	1.69369e+06	1.6336e+06	1.55575e+06	1.59758	0.669652	0.826832
Betaine	125964951	87387503	54376856	70956759	48025513	62601876	85823743	96699533	1.16891	0.686672	0.6061
Biotin	3.85501e+07	2.72597e+07	2.93165e+07	2.47017e+07	2.38573e+07	2.68367e+07	3.87917e+07	2.95462e+07	0.963007	0.790457	0.741814
Butyric acid	2.7279e+07	2.50595e+07	1.64743e+07	1.90507e+07	1.59496e+07	1.64439e+07	1.84698e+07	1.56807e+07	1.53259	1.04025	0.948553
Capric acid	2.90862e+07	2.56073e+07	1.68332e+07	1.69276e+07	1.25771e+07	1.40753e+07	1.66934e+07	1.54778e+07	1.70008	1.04941	0.828456
Caproic acid	3.19186e+07	2.73433e+07	1.92649e+07	1.93176e+07	1.44734e+07	1.71597e+07	1.90065e+07	1.70522e+07	1.64349	1.06999	0.877265
Caproylcholine	218245336	110105873	64157570	39636362	48275688	51629060	64784709	9356781	4.42871	1.39994	1.34749
Choline	3.36782e+09	2.19306e+09	3.75431e+09	3.06623e+09	3.21395e+09	3.26861e+09	4.421e+09	3.50805e+09	0.701329	0.860196	0.81757
Citicoline	6.64611e+07	4.84779e+07	3.58197e+07	3.52702e+07	3.67453e+07	3.86148e+07	6.62569e+07	4.94512e+07	0.993354	0.614391	0.651295
Citraconic acid	5976828	6654134	4214315	4214346	3980195	4243699	4701082	4716993	1.34114	0.894945	0.873203
Citrate	6.9717e+06	7.43812e+06	2.46615e+06	2.66752e+06	2.18032e+06	2.02269e+06	2.39848e+06	3.12163e+06	2.61042	0.929995	0.761399
Creatine	966977	714183	1255121	1846710	604575	2036685	940612	1117888	0.816692	1.50684	1.2831
Cytidine 5'-diphosphate	1.46421e+06	1.05806e+06	729200	1.03637e+06	623698	691024	818429	879447	1.48554	1.03987	0.774333
Cytidine 5'-monophosphate	2.55048e+07	2.60743e+07	1.72412e+07	1.4641e+07	1.13939e+07	1.47718e+07	1.72866e+07	1.3434e+07	1.67897	1.03781	0.851731
Cytosine	7.08099e+07	4.6528e+07	1.96787e+07	2.06153e+07	2.16064e+07	2.37227e+07	3.25083e+07	3.62437e+07	1.70669	0.586078	0.659313
D-(+)-Glucose	5.5838e+07	5.12891e+07	7.12441e+07	6.42441e+07	6.06426e+07	7.24374e+07	6.80507e+07	5.69897e+07	0.85674	1.08356	1.0643
D-1-Piperideine-2-carboxylic acid	2.26151e+07	2.11265e+07	2.25839e+07	2.14629e+07	2.12785e+07	2.30542e+07	3.71105e+07	2.99784e+07	0.651996	0.656544	0.660806
Deoxyadenosine	24941814	14167565	15057646	7205584	6476987	11990565	24939182	16233966	0.949876	0.540722	0.448534
Deoxyadenosine monophosphate	1276534	646105	1070573	1227401	670823	672377	924129	973219	1.01333	1.21115	0.707935
Deoxycytidine	2.21844e+06	2.051e+06	6.34164e+06	5.35423e+06	5.1478e+06	6.10427e+06	8.77788e+06	7.28982e+06	0.265716	0.727913	0.700292
Deoxyinosine	27481	76152	630347	912418	771111	1033821	1373989	1024171	0.0432135	0.643312	0.752632
Deoxyribose 1-phosphate	6.60282e+06	7.1964e+06	5.83797e+06	4.71976e+06	5.8631e+06	3.44889e+06	4.06275e+06	5.11864e+06	1.50296	1.14991	1.01423
Deoxyuridine	7.24895e+07	6.88994e+07	1.15904e+08	1.1407e+08	7.84297e+07	8.84415e+07	1.09235e+08	8.58239e+07	0.724853	1.179	0.855493
D-Erythrose 4-phosphate	2.07104e+06	1.32741e+06	1.4788e+06	1.19217e+06	791740	822957	1.13779e+06	1.05158e+06	1.55225	1.21997	0.737516
D-Gluconate	8.58718e+06	1.19801e+07	2.36245e+06	1.92318e+06	1.5101e+06	1.77699e+06	2.15572e+06	2.22099e+06	4.69925	0.97919	0.751042
D-Glucose-6-phosphate	6.0455e+07	5.49046e+07	5.66421e+07	7.67292e+07	5.88664e+07	6.10856e+07	6.42101e+07	5.16157e+07	0.995975	1.15148	1.03562
D-Glucuronic acid	1.03602e+07	1.47605e+07	2.17747e+06	2.21811e+06	2.38155e+06	2.14222e+06	2.49186e+06	2.97228e+06	4.59737	0.804442	0.827901
Diaminohexanoate	7.29457e+06	7.27893e+06	7.50161e+06	7.8492e+06	6.74204e+06	7.30184e+06	7.65711e+06	7.51438e+06	0.960585	1.01182	0.925676
Diethanolamine	7.49023e+07	6.07535e+07	4.07206e+07	3.96535e+07	4.36392e+07	4.54614e+07	5.5338e+07	4.97117e+07	1.29135	0.765105	0.848176
Dimethylbenzimidazole	8803591	5188997	2808425	2588416	745134	1031879	3428840	2893664	2.21314	0.853592	0.281062
Dimethylglycine	1.81896e+07	1.63008e+07	4.26188e+07	4.8286e+07	7.28142e+07	5.59059e+07	6.40901e+07	4.17767e+07	0.325791	0.858671	1.21587
Docosenamide	1.20943e+08	8.49317e+07	3.23467e+07	3.63896e+07	3.23546e+07	4.99602e+07	4.10485e+07	5.15756e+07	2.22269	0.7421	0.888697
dTDP	13500	13500	320820	392607	678782	486077	360413	317177	0.0398471	1.05289	1.71912
dTMP	1.07424e+07	1.0747e+07	1.87585e+07	2.01603e+07	1.83944e+07	2.30528e+07	2.97932e+07	2.27396e+07	0.409066	0.740848	0.788977
Eicosanoic acid	2.2767e+07	2.10209e+07	1.94457e+07	1.70265e+07	1.43623e+07	1.75531e+07	2.54778e+07	2.35418e+07	0.893273	0.744034	0.651075
Eicosanoyl-ethanolamine	5821201	4253962	2311614	1988345	1698995	1782228	2170070	33174905	0.285052	0.121657	0.0984927
Eicosapentaenoic acid	573195	549506	1525007	1799048	2042316	1399552	1888639	1564443	0.32513	0.962634	0.996752
Epinephrine	6.27101e+06	4.47012e+06	5.60266e+06	4.22219e+06	5.06143e+06	4.40058e+06	7.30182e+06	4.91092e+06	0.879503	0.804476	0.774766
Ethylmalonic acid	1.00407e+07	7.07672e+06	9.48529e+06	7.55017e+06	6.41098e+06	8.14026e+06	8.39253e+06	7.61955e+06	1.06903	1.06391	0.908766
Fatty acid(17:1)	2.83773e+07	3.13423e+07	2.04973e+07	3.00522e+07	2.09973e+07	1.72019e+07	2.24094e+07	4.40681e+07	0.898342	0.7604	0.574618
Fatty acid(20:2)	7.66056e+06	6.71405e+06	6.86147e+06	7.47505e+06	6.00905e+06	6.76755e+06	9.02456e+06	1.0401e+07	0.739983	0.738022	0.65772
Fatty acid(22:1)	2.29353e+07	2.01272e+07	7.05126e+06	8.02459e+06	4.34817e+06	7.30447e+06	9.47151e+06	8.62297e+06	2.37987	0.833174	0.643989
FAD	643683	589360	2.28892e+06	2.15109e+06	1.7377e+06	1.94908e+06	2.09969e+06	1.17833e+06	0.376155	1.35448	1.1247
Fructose 1,6-bisphosphate	2.29125e+07	1.45958e+07	1.25761e+07	1.37607e+07	5.23393e+06	7.32921e+06	8.86651e+06	7.38948e+06	2.30735	1.62013	0.772831
Fucose 1-phosphate	1.26019e+07	1.44975e+07	2.10876e+07	1.984e+07	1.73296e+07	2.00764e+07	2.39015e+07	2.69312e+07	0.533109	0.805143	0.735865
Fumarate	16149335	12912315	7947002	10242415	6186465	8447029	10021116	10380863	1.42445	0.891552	0.717259
Galacturonic acid	1.03602e+07	1.47605e+07	2.17747e+06	2.21811e+06	2.38155e+06	2.14222e+06	2.49371e+06	2.97228e+06	4.59582	0.80417	0.827622
Gamma-glutamyl-Isoleucine/Gamma-glutamyl-Leucine	5.4451e+06	2.19489e+06	3.07904e+06	1.7337e+06	1.56087e+06	2.27677e+06	3.88968e+06	2.57337e+06	1.1821	0.744653	0.593781
GDP-L-fucose	13500	13500	13500	117548	110965	13500	13500	13500	1	4.85363	4.60983
Gluconic acid	7.73097e+06	8.99545e+06	9.05899e+06	6.49885e+06	8.22448e+06	6.86923e+06	6.43326e+06	7.2626e+06	1.22128	1.13595	1.10206
Glucosamine	2.63196e+07	1.76609e+07	2.81642e+07	1.29065e+07	1.47457e+07	1.69782e+07	1.88486e+07	3.73931e+07	0.781991	0.730253	0.564064
Glutaminylglutamic acid	2.58225e+06	2.18271e+06	1.67805e+06	1.54731e+06	1.13717e+06	1.15901e+06	926519	702481	2.92508	1.97996	1.40956
Glutamylmethionine	32371452	25854521	29139462	24186187	57405210	95528240	446064482	255085037	0.0830436	0.0760546	0.218118
Glutarate semialdehyde	5163725	2643240	2993695	2606469	327237	1794541	3132286	1981651	1.52661	1.09508	0.414901
Glutathione	768846	805865	1.58941e+06	1.43537e+06	656009	1.6045e+06	811710	1.06248e+06	0.840208	1.61391	1.20613
Glyceraldehyde 3-phosphate	8.17411e+06	5.48729e+06	5.01934e+06	5.92648e+06	3.50321e+06	4.35993e+06	4.8534e+06	3.67645e+06	1.6016	1.28324	0.921838
Glycerate 2-phosphate	1.23301e+07	1.03862e+07	6.53069e+06	7.58514e+06	2.897e+06	5.82983e+06	6.34587e+06	5.58678e+06	1.9037	1.18296	0.731341
Glyceric acid	4.45595e+06	4.09112e+06	3.92651e+06	3.974e+06	2.13345e+06	2.58313e+06	2.66549e+06	2.63261e+06	1.61323	1.4912	0.89024
Glycerol 2-phosphate	3.34285e+07	3.45688e+07	1.54346e+07	1.55365e+07	1.60412e+07	1.67457e+07	1.8127e+07	1.38946e+07	2.12348	0.967194	1.0239
Glycine	2.65773e+07	1.44604e+07	1.55645e+07	1.16401e+07	8.9984e+06	1.39024e+07	2.01574e+07	1.40505e+07	1.19965	0.79527	0.669458
Glycylproline	6.17085e+06	5.65621e+06	8.64572e+06	7.00074e+06	7.55653e+06	9.16318e+06	1.52399e+07	1.21482e+07	0.431832	0.571287	0.610473
Guanidineacetic acid	5.83454e+06	5.89978e+06	1.41538e+06	1.6333e+06	2.65538e+06	2.63686e+06	2.94277e+06	3.3062e+06	1.8778	0.487869	0.846898
Guanine	6.70686e+08	4.19173e+08	1.81708e+08	1.62505e+08	2.14621e+08	1.87259e+08	3.08735e+08	2.17752e+08	2.07006	0.653791	0.763322
Guanosine	2.05596e+06	1.88984e+06	810795	1.24608e+06	1.74131e+06	1.31771e+06	2.37155e+06	2.194e+06	0.864256	0.450522	0.670022
Heptadecanoic acid	1.78478e+08	2.05801e+08	7.80859e+07	7.96491e+07	5.71565e+07	8.86434e+07	1.02597e+08	1.13356e+08	1.77945	0.730413	0.675146
Heptanoic acid	1.45501e+07	1.30285e+07	8.37015e+06	8.58193e+06	6.20305e+06	7.96862e+06	8.63676e+06	8.11553e+06	1.64626	1.01193	0.845954
Histamine	13926106	10665943	9335324	9222954	7758854	10249342	8938763	7513594	1.49474	1.128	1.09457
Homovanillic acid	1.1451e+07	8.30975e+06	2.57698e+07	2.25073e+07	1.23615e+07	1.39096e+07	1.6445e+07	1.10908e+07	0.717637	1.75325	0.954074
Hydroxybenzaldehyde	6607829	5941385	3847867	3970580	2813918	3802327	4005679	3430094	1.68768	1.05146	0.889786
Hydroxybutyric acid	976909	747921	840724	759054	771876	865917	1255621	720038	0.87304	0.809744	0.828986
Hypoxanthine	1.56425e+09	1.00618e+09	1.4649e+09	1.35277e+09	1.21942e+09	1.39468e+09	2.06413e+09	1.52845e+09	0.715485	0.784302	0.72764
Imidazole-4-acetaldehyde	5.61312e+07	4.54279e+07	5.27464e+07	4.94636e+07	8.53946e+07	4.83811e+07	5.56184e+07	4.5649e+07	1.00288	1.00931	1.32101
Imidazoleacetic acid	18934884	15738023	9301061	10191024	26062614	9851384	11706019	9788791	1.61308	0.906828	1.67082
Indole	2.47675e+06	1.74245e+06	2.7263e+06	2.29354e+06	1.59203e+06	1.90093e+06	2.15418e+06	1.66858e+06	1.1037	1.31315	0.913727
Indoleacetaldehyde	2478178	862565	2982095	2885452	2504438	3191559	3271804	2495474	0.579258	1.01739	0.98764
Indoleacrylic acid	4.14614e+08	2.3989e+08	2.9281e+08	2.05458e+08	2.01297e+08	2.27555e+08	3.13659e+08	2.30612e+08	1.20253	0.915477	0.787937
Indolelactic acid	4.74148e+06	3.42529e+06	8.34083e+06	8.00896e+06	4.90248e+06	5.19285e+06	6.96387e+06	4.36836e+06	0.720668	1.44277	0.890851
Inosine	5.55561e+06	4.1483e+06	1.03704e+07	1.31834e+07	1.19674e+07	1.27328e+07	1.89235e+07	1.39436e+07	0.295247	0.716639	0.751519
Ketoleucine	2.83827e+07	2.07368e+07	1.54955e+07	1.69116e+07	4.94522e+06	1.0916e+07	1.74439e+07	1.17016e+07	1.68532	1.11191	0.544209
L-Acetylcarnitine	1891592	607129	1766493	1335647	508324	1090262	1287785	1148992	1.02542	1.27305	0.656025
Lactate	2.95925e+08	2.16145e+08	4.06435e+08	3.80859e+08	2.70929e+08	2.93332e+08	3.97247e+08	2.5982e+08	0.779327	1.19819	0.858756
L-Alanine	5.50452e+08	3.71767e+08	3.50413e+08	3.07984e+08	3.45626e+08	3.86296e+08	6.39522e+08	4.38043e+08	0.855836	0.611004	0.679237
L-Arginine	2.90432e+09	1.49217e+09	1.54202e+09	1.07449e+09	9.71431e+08	1.124e+09	1.55008e+09	1.17672e+09	1.61233	0.959551	0.768457
L-Asparagine	2.39018e+08	1.46429e+08	1.29079e+08	1.00147e+08	1.16427e+08	1.48537e+08	2.39685e+08	1.67078e+08	0.947596	0.563536	0.651394
L-Aspartic Acid	3.12856e+08	1.88001e+08	1.38984e+08	1.14313e+08	1.10472e+08	1.32052e+08	2.03909e+08	1.34477e+08	1.48013	0.748544	0.716707
Lauric acid	8.65833e+07	7.80016e+07	5.47626e+07	6.11878e+07	4.43123e+07	5.0184e+07	5.77234e+07	5.66481e+07	1.43904	1.0138	0.826222
L-Carnitine	4.48955e+06	4.06576e+06	2.08305e+06	1.33937e+06	1.46646e+06	1.78887e+06	2.1668e+06	2.06766e+06	2.0204	0.808232	0.768771
L-Cystathionine	5.71744e+06	3.81432e+06	3.6018e+06	3.81261e+06	7.92426e+06	9.29946e+06	6.75321e+06	5.19395e+06	0.797827	0.6206	1.44166
L-Cystine	3.9713e+08	2.21477e+08	2.21301e+08	1.4996e+08	1.61662e+08	1.90645e+08	3.01366e+08	1.92402e+08	1.25283	0.751893	0.713507
L-Erythro-4-hydroxyglutamate	5.42664e+06	2.68467e+06	5.69144e+06	3.4085e+06	2.60407e+06	4.42467e+06	6.72484e+06	3.70232e+06	0.777902	0.872715	0.674079
L-Erythrulose	1.0544e+07	1.00982e+07	1.28939e+07	1.17317e+07	1.12442e+07	1.17754e+07	1.19976e+07	1.06569e+07	0.911176	1.08701	1.01612
Leucyl-aspartate	3.83611e+06	3.96296e+06	4.69145e+06	5.46862e+06	2.5258e+06	2.66664e+06	1.67492e+06	1.44918e+06	2.49641	3.25215	1.66205
Leucyl-glutamate	9.26421e+06	7.19242e+06	6.64935e+06	5.4987e+06	4.35669e+06	4.76201e+06	3.24153e+06	2.48316e+06	2.87468	2.12204	1.59287
L-Glutamic acid	8.19187e+08	5.02955e+08	3.86107e+08	2.93107e+08	4.32445e+08	5.17011e+08	8.28432e+08	5.69584e+08	0.945727	0.485842	0.679146
L-Glutamine	3.06633e+08	1.80148e+08	1.15946e+08	7.73188e+07	6.78847e+07	1.10927e+08	1.44982e+08	9.76469e+07	2.00628	0.796545	0.736976
L-Histidine	2.35708e+09	1.16007e+09	1.56866e+09	9.30394e+08	7.39928e+08	1.00204e+09	1.48956e+09	9.34781e+08	1.45077	1.03082	0.718534
L-Histidine trimethylbetaine	9101845	6871353	5560614	4642152	7494856	5915369	9902211	6573289	0.969512	0.619269	0.81395
Linoleic acid	2.89065e+08	2.58289e+08	3.73957e+08	3.73039e+08	3.1987e+08	3.39394e+08	4.28517e+08	3.26763e+08	0.724704	0.989032	0.872873
Linoleoyl-ethanolamide	2.98561e+06	1.65175e+06	1.00768e+06	880109	800285	755098	2.04199e+06	1.74332e+06	1.2251	0.498716	0.4109
L-Isoleucine	1405255574	870632278	1062063509	779668658	783599133	880801385	1198121545	862333739	1.10456	0.893847	0.807783
L-Kynurenine	2.11925e+06	1.47222e+06	1.54923e+06	1.16731e+06	1.546e+06	1.37879e+06	2.08368e+06	1.55849e+06	0.986077	0.745856	0.803034
L-Leucine	1527173550	879431234	1158996552	836699020	788639620	890689222	1269367048	909068798	1.10474	0.916114	0.770887
L-Lysine	1.78703e+09	9.19792e+08	6.36423e+08	4.56149e+08	4.39548e+08	4.96859e+08	8.0768e+08	5.72716e+08	1.9609	0.791492	0.678361
L-Methionine	7311141	19171833	34002065	34133534	43639053	78293698	763653148	638843738	0.0188827	0.0485816	0.0869398
LysoPhosphatidic acid(16:0)	5.12692e+06	4.10207e+06	1.40099e+06	2.03429e+06	542659	694819	794393	1.9461e+06	3.36764	1.25353	0.451553
LysoPhosphatidic acid(16:1)	3.12437e+06	1.82905e+06	714730	800246	320243	407440	536304	1.31463e+06	2.67617	0.818493	0.393143
LysoPhosphatidyl choline(14:0)	2.36774e+07	2.47592e+07	2.84735e+07	2.66319e+07	2.46097e+07	2.81722e+07	2.57343e+07	2.60042e+07	0.936179	1.06507	1.02017
LysoPhosphatidyl choline(16:0)	866513	2.23939e+06	1.10328e+06	302361	226186	8550	239505	889458	2.75112	1.24507	0.207921
LysoPhosphatidyl glycerol(12:0)	1.58539e+07	1.3981e+07	6.80465e+06	6.51548e+06	6.29711e+06	8.37372e+06	1.11013e+07	8.68039e+06	1.50821	0.673357	0.741637
LysoPhosphatidyl glycerol(14:0)	5.1342e+07	4.52776e+07	1.93639e+07	1.84373e+07	1.40146e+07	2.2011e+07	2.61124e+07	2.60072e+07	1.8538	0.725277	0.69121
LysoPhosphatidyl glycerol(16:0)	3.71144e+08	3.52504e+08	1.44724e+08	1.31349e+08	8.46611e+07	1.51904e+08	1.77832e+08	1.94279e+08	1.94471	0.741911	0.635738
LysoPhosphatidyl glycerol(16:1)	2.53684e+08	2.11206e+08	1.06978e+08	1.06445e+08	7.69187e+07	1.17892e+08	1.52176e+08	1.59707e+08	1.49059	0.684303	0.624628
LysoPhosphatidyl glycerol(17:0)	1.6422e+06	2.4277e+06	447725	669693	459633	307641	606468	944371	2.62433	0.720525	0.494748
LysoPhosphatidyl glycerol(17:1)	1.96347e+06	3.2135e+06	785852	3.01085e+06	1.36316e+06	712215	1.14903e+06	3.79039e+06	1.04809	0.768653	0.420166
LysoPhosphatidyl glycerol(18:0)	5.92191e+07	6.33945e+07	1.77456e+07	1.58153e+07	1.09778e+07	1.80082e+07	2.00612e+07	2.49891e+07	2.7217	0.744966	0.643414
LysoPhosphatidyl glycerol(18:1)	5.83842e+08	5.52881e+08	2.32288e+08	2.36879e+08	1.59834e+08	2.65872e+08	3.43172e+08	3.8629e+08	1.5583	0.643169	0.583589
LysoPhosphatidyl glycerol(18:2)	9.51437e+07	8.58357e+07	3.38329e+07	3.28772e+07	2.2826e+07	3.98442e+07	4.98438e+07	5.32707e+07	1.75513	0.646951	0.607772
L-Phenylalanine	1.69484e+09	9.81545e+08	1.2341e+09	8.96097e+08	8.47283e+08	9.9208e+08	1.25746e+09	9.45249e+08	1.21504	0.967079	0.835045
L-Pipecolic acid	473276590	245380222	166007544	116656142	119952808	125067139	216290241	156313712	1.92874	0.758617	0.657588
L-Proline	1.21688e+09	8.8916e+08	1.09796e+09	8.75228e+08	8.01214e+08	9.37576e+08	1.18021e+09	9.49771e+08	0.988759	0.926385	0.81634
L-Serine	1.96102e+08	1.18675e+08	1.36517e+08	1.01874e+08	9.02681e+07	1.24784e+08	1.69247e+08	1.21247e+08	1.0836	0.820643	0.740299
L-Threonine	5.33174e+08	3.46759e+08	3.5148e+08	2.81764e+08	2.67095e+08	3.63138e+08	5.33664e+08	3.6637e+08	0.977666	0.703578	0.700232
L-Tryptophan	9.62802e+08	5.61526e+08	6.90393e+08	4.83697e+08	4.736e+08	5.38267e+08	7.23731e+08	5.52895e+08	1.19403	0.919682	0.792611
L-Tyrosine	4.66374e+07	3.46914e+07	4.64313e+07	3.53667e+07	3.21697e+07	3.91458e+07	5.01405e+07	3.88288e+07	0.914122	0.919395	0.801575
Lumichrome	9.34377e+06	6.34607e+06	4.65907e+06	4.82351e+06	4.69629e+06	5.48742e+06	5.92122e+06	4.25804e+06	1.54135	0.931559	1.00044
L-Valine	4.20643e+08	2.68108e+08	3.21701e+08	2.71407e+08	2.4576e+08	3.05074e+08	3.61621e+08	3.06198e+08	1.03134	0.888125	0.824824
Lysylvaline	5.29962e+07	3.09122e+07	2.79876e+07	2.20414e+07	2.02885e+07	2.65869e+07	3.98775e+07	2.66602e+07	1.26106	0.751891	0.704494
Maleic acid	6360578	6398431	6056639	5927115	7724216	5991076	5723968	6024807	1.08599	1.02	1.16738
Malic acid	2.64225e+07	1.81559e+07	1.5791e+07	1.322e+07	6.66171e+06	8.14619e+06	1.05222e+07	9.61079e+06	2.2142	1.44097	0.735506
Malonate	90129593	85957937	28935497	31718391	8059810	5829134	8173170	5253097	13.1152	4.51755	1.03446
Mandelic acid	1214997	1091269	400843	459295	355153	244477	375216	396683	2.98778	1.11431	0.776824
m-Coumaric acid	2.59634e+06	2.73793e+06	1.39027e+06	814639	321544	955180	912277	869914	2.9931	1.23719	0.716379
Melamine	7.01684e+06	3.75276e+06	2.2474e+06	2.03598e+06	1.90977e+06	2.30073e+06	2.3061e+06	2.09887e+06	2.44488	0.972397	0.955852
Methylimidazoleacetic acid	13462868	9405128	7720301	7913935	9583567	8297557	11281600	8139761	1.17747	0.805002	0.920694
Myristic acid	4.23087e+08	4.5448e+08	2.87845e+08	2.89435e+08	2.21536e+08	2.75213e+08	2.99921e+08	2.97776e+08	1.46825	0.965843	0.831105
Myristoleic acid	39391621	33397868	36136985	41236722	33295959	33742023	43301666	38145311	0.893704	0.949989	0.823087
N1-Acetylspermidine	6.23473e+08	4.23245e+08	2.31759e+08	2.38177e+08	1.69792e+08	1.89838e+08	2.79873e+08	2.2114e+08	2.0892	0.937973	0.717806
N6,N6,N6-Trimethyl-L-lysine	19797670	10594322	14003104	9508842	10974320	12347605	23989401	14998112	0.779531	0.603063	0.59819
N6-Carbamoyl-DL-Lysine	3.09684e+06	1.23878e+06	1.30828e+06	926721	916973	1.25436e+06	2.68281e+06	1.56405e+06	1.0209	0.526273	0.51128
N-Acetyl-5-hydroxytryptamine	1.29575e+08	1.00681e+08	1.58524e+08	1.43613e+08	1.68807e+08	1.68521e+08	2.31787e+08	1.8735e+08	0.549358	0.720856	0.804816
N-Acetyl-alpha-D-glucosamine 1-phosphate	2.50449e+06	2.61822e+06	6.85798e+06	6.48422e+06	1.22396e+07	1.50924e+07	1.60058e+07	1.31107e+07	0.175938	0.458235	0.938712
N-Acetylaspartylglutamic acid	853749	666619	1.09965e+06	1.05755e+06	558559	772497	957771	664790	0.937018	1.3295	0.820342
N-Acetyl-DL-methionine	1847958	1565768	2012137	1949488	827636	1392036	8443950	6112288	0.23452	0.27216	0.152489
N-Acetyl-D-tryptophan	2023364	1346064	1451421	1140042	1208546	1148573	1973754	1439797	0.987074	0.759169	0.690518
N-Acetylglutamic acid	1.51751e+07	1.23869e+07	1.44296e+07	9.442e+06	1.06259e+07	1.29446e+07	1.54045e+07	1.29503e+07	0.97204	0.841891	0.83127
N-Acetylglutamine	56426	298012	154290	55572	85372	166826	13500	85466	3.58141	2.12055	2.54833
N-Acetylglycine	1.81259e+06	2.37131e+06	4.70583e+06	3.70403e+06	2.39395e+06	2.31888e+06	1.70284e+06	2.19742e+06	1.07272	2.15623	1.20834
N-Acetylhistidine	1.89217e+07	1.34047e+07	1.70938e+07	1.13301e+07	8.29241e+06	1.23106e+07	1.85493e+07	1.12919e+07	1.08328	0.952504	0.690424
N-Acetyl-L-aspartic acid	2.68241e+08	2.41989e+08	2.27244e+08	1.77436e+08	2.43928e+08	2.92623e+08	3.77606e+08	2.71546e+08	0.785994	0.623396	0.82654
N-Acetylleucine	3027533	2313526	2515638	2485218	1641214	1909617	2425026	1888986	1.23807	1.15921	0.823093
N-Acetyl-L-lysine	6.76433e+06	6.27285e+06	4.17492e+06	2.56448e+06	1.89824e+06	3.64741e+06	7.25241e+06	3.83435e+06	1.17592	0.607879	0.500205
N-Acetyl-L-tyrosine ethyl ester	2.95246e+06	2.50282e+06	2.55306e+06	1.48734e+06	1.38899e+06	2.44715e+06	4.3331e+06	2.29869e+06	0.822594	0.609247	0.578448
N-Acetylneuraminic acid	1.69753e+07	9.78944e+06	9.30772e+06	4.25435e+06	5.56983e+06	9.76278e+06	2.01077e+07	1.22673e+07	0.826709	0.418906	0.473594
N-Acetylornithine	4.24242e+07	2.58632e+07	2.87261e+07	1.88992e+07	2.11153e+07	2.91676e+07	5.39559e+07	3.50444e+07	0.767272	0.535113	0.564975
NAD	1.60406e+07	1.30759e+07	3.72984e+07	3.44207e+07	3.36227e+07	3.40292e+07	4.30143e+07	2.58855e+07	0.422591	1.04092	0.981889
NADH	1.57835e+06	820456	5.62129e+06	3.35499e+06	1.52148e+06	2.88989e+06	3.3782e+06	2.03331e+06	0.443278	1.65874	0.815182
N-Amidino-L-aspartate	4.48196e+06	3.74129e+06	4.64669e+06	3.45587e+06	4.08731e+06	3.86214e+06	5.34595e+06	4.12854e+06	0.867936	0.855198	0.839038
N-Carbobenzyloxy-L-alanine	1017015	790995	1097379	933489	572370	734239	874427	599529	1.22664	1.37783	0.886464
N'-Formylkynurenine	4629416	3432953	3738898	4005424	545662	771638	484040	383639	9.29188	8.92533	1.51819
N-Formylmethionine	2.04816e+07	1.45137e+07	2.51657e+07	2.17301e+07	1.13977e+07	1.9523e+07	3.40713e+07	2.67636e+07	0.575249	0.77087	0.508272
Niacinamide	4.81901e+09	4.00503e+09	4.09474e+09	4.04982e+09	3.6182e+09	3.89282e+09	5.39162e+09	5.0673e+09	0.843686	0.778718	0.718145
Nicotinamide ribose	391115	290316	677442	829228	1.35923e+06	1.47224e+06	1.17065e+06	1.42626e+06	0.262401	0.580179	1.09032
N-Methyl-L-glutamate	1.98734e+07	1.7656e+07	2.13219e+07	2.67121e+07	2.85392e+07	1.99851e+07	2.91881e+07	2.99364e+07	0.634751	0.812422	0.820714
Noradrenaline	8.42619e+08	4.90825e+08	6.97236e+08	4.86662e+08	4.94876e+08	5.005e+08	6.76116e+08	4.78836e+08	1.15455	1.02506	0.861833
Oleamide	8.60376e+06	6.85251e+06	4.8644e+06	3.61536e+06	5.27456e+06	6.05965e+06	7.30407e+06	5.91139e+06	1.16956	0.641654	0.857648
Oleic acid	2.9612e+09	2.67716e+09	4.29485e+09	4.5147e+09	3.72157e+09	4.06638e+09	4.58719e+09	3.64265e+09	0.685112	1.07044	0.946307
Oleoyl-ethanolamide	8.94319e+06	8.57341e+06	4.97271e+06	4.16529e+06	4.23252e+06	3.978e+06	6.20556e+06	6.00477e+06	1.43457	0.748382	0.672424
Ophthalmic acid	2.93509e+06	2.0578e+06	722457	503276	644370	921953	2.10755e+06	1.59512e+06	1.34846	0.331041	0.423026
Ornithine	4585287	2850293	3682020	2689200	2802869	2924122	3956235	2889493	1.08616	0.930686	0.836579
O-Succinyl-L-homoserine	5.01446e+06	4.50071e+06	4.77651e+06	3.30492e+06	5.46988e+06	4.462e+06	5.37749e+06	2.8968e+06	1.14997	0.976691	1.20033
Oxypurinol	6.03644e+06	3.8016e+06	4.066e+06	2.57157e+06	2.68995e+06	2.75217e+06	4.43584e+06	3.38356e+06	1.25816	0.848859	0.695976
Palmitic acid	1.01719e+10	1.10391e+10	4.82943e+09	5.14149e+09	3.66818e+09	5.49682e+09	7.05926e+09	6.95458e+09	1.51357	0.711506	0.653997
Palmitic amide	1.83086e+07	1.73728e+07	9.35871e+06	9.02656e+06	8.62999e+06	8.94853e+06	1.24718e+07	1.12313e+07	1.50535	0.775649	0.741613
Palmitoleic acid	1.23872e+09	1.15533e+09	1.75335e+09	1.76513e+09	1.3393e+09	1.47827e+09	1.66627e+09	1.32023e+09	0.801624	1.17813	0.943436
Pantothenic acid	1.2687e+09	9.28857e+08	1.10053e+09	9.46448e+08	9.30778e+08	9.43081e+08	1.37375e+09	9.53776e+08	0.944164	0.879469	0.805088
Pelargonic acid	8.36718e+07	7.37212e+07	4.70134e+07	5.04883e+07	3.66919e+07	4.57084e+07	4.96026e+07	5.13834e+07	1.55856	0.965498	0.815957
Pentadecanoic acid	1.16272e+08	1.10288e+08	5.81727e+07	5.89071e+07	4.17354e+07	5.92637e+07	6.87597e+07	9.1682e+07	1.4121	0.729734	0.629507
Phosphatidyl glycerol(12:0_12:0)	1.03593e+06	1.10097e+06	982068	1.21586e+06	1.39889e+06	1.52272e+06	2.06619e+06	1.35897e+06	0.623884	0.6417	0.852985
Phosphatidyl glycerol(15:0_16:0)	3.31115e+06	5.47086e+06	1.36414e+06	1.79153e+06	1.85395e+06	1.17565e+06	1.86988e+06	3.54339e+06	1.62231	0.58295	0.559661
Phosphatidyl glycerol(16:0_12:0)	2.92401e+07	3.33286e+07	3.08901e+07	3.0479e+07	2.81976e+07	3.29036e+07	3.46912e+07	2.41816e+07	1.06278	1.0424	1.03785
Phosphatidyl glycerol(16:0_12:1)	3.43841e+07	3.37793e+07	3.18045e+07	3.37355e+07	3.74865e+07	4.61841e+07	5.42187e+07	3.95622e+07	0.726837	0.698864	0.892192
Phosphatidyl glycerol(16:0_14:0)	2.10156e+08	2.11049e+08	1.36122e+08	1.29621e+08	1.02371e+08	1.15435e+08	1.40608e+08	1.59463e+08	1.40369	0.885601	0.725851
Phosphatidyl glycerol(16:0_14:1)	8.44349e+07	8.13646e+07	8.92817e+07	9.30934e+07	1.01175e+08	1.14734e+08	1.33671e+08	1.01143e+08	0.706089	0.77668	0.919493
Phosphatidyl glycerol(16:0_16:0)	1.27762e+08	1.74058e+08	8.05454e+07	6.31849e+07	5.33382e+07	4.92219e+07	6.26961e+07	1.25787e+08	1.60131	0.762562	0.544133
Phosphatidyl glycerol(16:0_16:1)	1.05908e+09	9.20237e+08	7.8631e+08	7.50717e+08	5.83489e+08	6.9476e+08	9.34663e+08	9.99953e+08	1.0231	0.794487	0.660725
Phosphatidyl glycerol(16:0_17:1)	1.16408e+07	1.84185e+07	7.36918e+06	1.39087e+07	9.83791e+06	5.21215e+06	8.86034e+06	1.99232e+07	1.04432	0.739236	0.52287
Phosphatidyl glycerol(16:0_18:1)	1.78568e+09	1.88321e+09	1.11966e+09	9.38797e+08	6.82131e+08	8.34655e+08	1.14039e+09	1.52916e+09	1.37435	0.771089	0.568181
Phosphatidyl glycerol(16:0_18:2)	1.33362e+09	1.11026e+09	9.14624e+08	9.52852e+08	7.70886e+08	9.45342e+08	1.38647e+09	1.52375e+09	0.839755	0.641695	0.589723
Phosphatidyl glycerol(16:0_18:3)	1.37942e+08	1.18985e+08	9.61428e+07	9.98004e+07	8.68287e+07	1.12972e+08	1.47888e+08	1.43493e+08	0.881755	0.672463	0.685703
Phosphatidyl glycerol(16:1_16:1)	1.63046e+08	1.40295e+08	1.55187e+08	1.52141e+08	1.43337e+08	1.71876e+08	2.21868e+08	1.87866e+08	0.740336	0.750066	0.769313
Phosphatidyl glycerol(17:1_14:0)	2.72039e+06	4.12735e+06	2.35374e+06	5.8461e+06	4.06816e+06	2.43796e+06	3.66867e+06	6.13178e+06	0.698717	0.836681	0.66386
Phosphatidyl glycerol(17:1_14:1)	390943	870367	703512	2.46401e+06	1.70486e+06	553767	1.06789e+06	2.59792e+06	0.344074	0.864072	0.616133
Phosphatidyl glycerol(17:1_16:1)	3.8774e+06	5.08975e+06	3.27551e+06	8.08221e+06	5.80188e+06	2.56208e+06	4.67891e+06	1.08308e+07	0.578165	0.732298	0.539274
Phosphatidyl glycerol(17:1_18:1)	6.8181e+06	9.42303e+06	4.3279e+06	1.01561e+07	7.0649e+06	3.44343e+06	5.56089e+06	1.68228e+07	0.725577	0.647077	0.469463
Phosphatidyl glycerol(17:1_18:2)	1.54579e+06	1.83113e+06	749402	2.17378e+06	1.53317e+06	494972	864249	3.33841e+06	0.803519	0.695556	0.482584
Phosphatidyl glycerol(18:1_18:2)	2.56356e+08	2.24607e+08	1.33672e+08	1.39764e+08	1.1879e+08	1.42687e+08	2.24336e+08	2.7016e+08	0.972634	0.552959	0.528776
Phosphatidyl glycerol(18:2_18:2)	3.26394e+07	2.78092e+07	1.55115e+07	1.55262e+07	1.3484e+07	1.73468e+07	2.48836e+07	2.70446e+07	1.16408	0.597705	0.59372
Phosphatidyl glycerol(19:1_16:0)	4.32454e+06	8.26334e+06	1.5746e+06	2.99929e+06	2.26357e+06	685004	1.38261e+06	5.26795e+06	1.89276	0.687745	0.443358
Phosphatidyl glycerol(19:1_19:1)	2.87314e+06	3.63358e+06	1.18669e+06	824743	908226	635812	1.34571e+06	2.19011e+06	1.84023	0.568872	0.436684
Phenaceturic acid	4.00871e+06	4.09143e+06	5.02597e+06	6.33881e+06	6.0448e+06	4.61744e+06	4.89375e+06	4.29006e+06	0.882002	1.23748	1.16098
Phenylacetic acid	2540799	2163531	1747802	1585474	1213912	1271817	1703070	1227588	1.60521	1.13738	0.848181
Phenylpropionylglycine	2.4997e+06	1.99348e+06	1.83178e+06	1.46585e+06	993237	1.39466e+06	1.58231e+06	1.25326e+06	1.58458	1.16295	0.842121
Phosphoenol pyruvate	6.64516e+06	6.7626e+06	4.29567e+06	5.85883e+06	4.22075e+06	5.10167e+06	5.14228e+06	4.66233e+06	1.3675	1.03569	0.950821
Phosphoric acid	1.39771e+08	1.3086e+08	1.24215e+08	1.28955e+08	1.33947e+08	1.36214e+08	1.3862e+08	1.27245e+08	1.01793	0.952253	1.01616
Phosphorylcholine	8761473	17219793	13084278	3041843	21477258	64947223	67906719	44205780	0.231743	0.143839	0.770873
Phytosphingosine	1.34546e+09	1.12849e+09	5.17391e+08	4.61673e+08	4.39612e+08	4.96199e+08	7.79819e+08	7.63598e+08	1.60291	0.634348	0.606325
Picolinic acid	5.3002e+08	3.11561e+08	4.47375e+08	3.64279e+08	3.4077e+08	3.64463e+08	4.76717e+08	3.38588e+08	1.03223	0.995522	0.864993
Pterin	5.42664e+06	2.68467e+06	5.69144e+06	3.4085e+06	2.60407e+06	4.42467e+06	6.72484e+06	3.70232e+06	0.777902	0.872715	0.674079
Pyridoxal	2457887	1494425	8188523	6483796	3596193	2379452	4201130	3652039	0.503276	1.86833	0.760921
Pyridoxamine	5.64343e+06	3.79497e+06	1.07976e+07	1.00808e+07	8.54832e+06	1.06153e+07	1.20356e+07	9.44293e+06	0.439435	0.972062	0.892222
Pyridoxine	2.68377e+07	1.78147e+07	2.96746e+07	2.34044e+07	1.56001e+07	1.96823e+07	2.11905e+07	1.65078e+07	1.18447	1.40799	0.935915
Pyroglutamic acid	2.75741e+08	1.62268e+08	1.12365e+08	7.95203e+07	9.68528e+07	1.29604e+08	2.06099e+08	1.31377e+08	1.2979	0.56859	0.671029
Pyruvic acid	1.77715e+07	1.04514e+07	1.85749e+07	1.37418e+07	8.45535e+06	8.62e+06	1.04153e+07	1.08226e+07	1.32889	1.52165	0.804004
Riboflavin	540868	309276	903504	428607	544496	496486	1062883	543356	0.529276	0.829335	0.648087
Ribose 5-phosphate	3.92517e+06	4.65193e+06	3.57157e+06	6.63364e+06	6.55424e+06	5.02635e+06	4.78141e+06	3.50132e+06	1.03554	1.23211	1.39816
Ribothymidine	2034420	1741580	2392226	2399852	2513990	3146540	4250652	3086965	0.514608	0.653084	0.77144
Ricinoleic acid	7.41628e+07	7.80314e+07	4.59037e+07	5.24954e+07	3.68733e+07	3.61078e+07	5.68856e+07	5.40253e+07	1.37222	0.887191	0.658017
S-Adenosylmethionine	13500	13500	473420	192862	320580	691099	637341	56971	0.0388874	0.959629	1.4571
Sarcosine	1.07941e+07	2.95382e+07	4.18692e+07	4.44389e+07	3.41794e+07	3.47712e+07	4.17078e+07	4.80049e+07	0.449571	0.962049	0.768572
Sedoheptulose 7-phosphate	2.51484e+07	2.91723e+07	1.49475e+07	1.90269e+07	1.67023e+07	1.62075e+07	1.67786e+07	1.51932e+07	1.69902	1.06264	1.02934
Sphinganine	1.72013e+08	1.2842e+08	6.04938e+07	4.99285e+07	4.03238e+07	4.6982e+07	7.08737e+07	2.68614e+08	0.88496	0.325261	0.257169
Sphingosine	8.49492e+06	9.33038e+06	8.5398e+06	7.01596e+06	6.86759e+06	7.38575e+06	7.56701e+06	8.7216e+06	1.09434	0.955009	0.87505
S-Ribosyl-homocysteine	301640	191354	960978	766538	204219	167074	176511	13500	2.59456	9.09168	1.95407
Stearic acid	6.57347e+09	7.52652e+09	2.47659e+09	2.63324e+09	1.87607e+09	3.29551e+09	4.23547e+09	3.41541e+09	1.84292	0.667874	0.675946
Suberylglycine	3025481	2158702	3464372	3518542	1583000	2137020	4915581	4023278	0.57996	0.781186	0.416163
Succinate	2.57184e+07	3.14003e+07	1.7701e+07	1.97457e+07	1.86642e+07	1.9813e+07	1.94934e+07	1.54043e+07	1.63675	1.07304	1.10257
Succinate semialdehyde	5.46274e+07	4.16489e+07	5.22481e+07	4.70435e+07	3.05824e+07	3.58007e+07	4.124e+07	4.35779e+07	1.13509	1.17064	0.782653
Sulfate	272396441	279712677	285523325	294256482	211134695	245561547	246359501	203579455	1.22708	1.28857	1.01502
Sulfoacetate	1.53412e+07	1.42792e+07	8.93604e+06	8.83029e+06	7.96141e+06	9.53459e+06	1.02246e+07	9.87656e+06	1.47356	0.883846	0.870397
Thiamine	2233581	1664356	5578141	5791136	1639738	5057026	5498854	3197465	0.448228	1.30737	0.770069
Threonic acid	1.92233e+07	2.19928e+07	2.18381e+07	2.0899e+07	1.6413e+07	1.6833e+07	1.6283e+07	1.65037e+07	1.2571	1.30349	1.01401
Thymidine	1.17345e+07	1.00911e+07	1.05917e+07	1.05126e+07	1.07353e+07	1.23499e+07	1.46327e+07	1.23428e+07	0.809094	0.782353	0.855786
Trans-Anethole	2.17631e+07	2.06156e+07	8.63513e+06	8.99349e+06	8.27519e+06	1.19871e+07	1.28103e+07	1.42339e+07	1.56702	0.651845	0.749231
Tridecylic acid	2.10228e+07	1.87538e+07	1.24303e+07	1.20909e+07	9.53725e+06	1.08159e+07	1.27469e+07	1.62482e+07	1.37184	0.845704	0.701954
Trigonelline	2871954	2254190	4766687	5045117	19938063	23254345	30299941	20816901	0.100283	0.191949	0.844974
Tryptamine	1.66207e+06	1.14594e+06	2.11249e+06	1.45915e+06	1.59735e+06	1.34111e+06	1.52928e+06	1.27367e+06	1.0018	1.27424	1.04834
Undecanoic acid	1.39097e+07	1.22512e+07	7.64374e+06	8.29037e+06	5.91943e+06	7.17536e+06	8.12691e+06	7.88392e+06	1.63395	0.995208	0.817871
Uracil	24450986	19881877	25594302	23771495	25856054	25704991	46578939	27679121	0.597011	0.664787	0.694349
Uridine	606889	734652	503329	643575	700345	464728	806133	534888	1.00039	0.855247	0.868795
Uridine 5'-diphosphate	3.00665e+06	2.0601e+06	1.40018e+07	1.46511e+07	4.21331e+06	4.77038e+06	5.73785e+06	4.51422e+06	0.494217	2.79483	0.87628
Uridine 5'-diphosphoglucose	207754	278118	1.75431e+06	2.14524e+06	2.68457e+06	1.82463e+06	1.76048e+06	1.34264e+06	0.156575	1.25665	1.45312
Uridine 5'-diphosphoglucuronic acid	379087	323395	2.98018e+06	3.12822e+06	2.78057e+06	2.21802e+06	2.31255e+06	1.10642e+06	0.205466	1.78662	1.46201
Uridine 5'-diphospho-N-acetylglucosamine	5.56067e+06	5.45329e+06	2.5066e+07	2.52561e+07	1.02182e+08	1.09397e+08	1.46008e+08	1.08615e+08	0.0432561	0.197634	0.83095
Uridine 5'-monophosphate	2.8319e+07	3.00993e+07	4.41617e+07	4.23821e+07	2.96233e+07	3.47789e+07	4.07626e+07	3.57379e+07	0.763633	1.13128	0.841854
Urocanic acid	9232635	11718707	34905633	2947854	4857563	9321593	8741666	13646791	0.93581	1.69076	0.633324
UTP	584570	237437	554375	779215	166312	248915	339245	230134	1.44369	2.34218	0.729263
Valproic acid	3.76669e+07	3.26567e+07	2.27968e+07	2.27071e+07	1.82397e+07	2.14931e+07	2.28975e+07	2.12034e+07	1.59461	1.03181	0.900951
Valylglutamic acid	3.31608e+07	3.00837e+07	2.4021e+07	2.28019e+07	1.73236e+07	1.79239e+07	1.29399e+07	9.17904e+06	2.8593	2.11687	1.59355
Xanthosine	171892	435521	126780	203208	2415206	53958	83033	103400	3.25808	1.77001	13.2442
Xanthosine 5'-monophosphate	685322	707428	3.68942e+06	2.20231e+06	1.03383e+06	2.05156e+06	2.10893e+06	1.54327e+06	0.381346	1.6132	0.844804
